# Supplementary material for: Flammulina velutipes mycorrhizae dietary fiber attenuates the development of obesity via regulating lipid metabolism in high-fat diet-induced obese mice
Source: Front Nutr. 2025 Mar 12;12:1551987. doi: 10.3389/fnut.2025.1551987 (PMC11936819; doi:10.3389/fnut.2025.1551987)
Supplement: Supplementary file 1 [file Table_1.XLSX]

## Sheet: Sheet1
Table S1 The primer sequences used in qRT-PCR analysis in this study
Genes	Primer seqence (5'-3')	Length (bp)
M-GAPDH- F	CCTCGTCCCGTAGACAAAATG	133
M-GAPDH- R	TGAGGTCAATGAAGGGGTCGT
M- MCP-1- F	CAGGTCCCTGTCATGCTTCT	91
M- MCP-1- R	GTGGGGCGTTAACTGCATCT
M-NRF2- F	TGTCTTAATACCGAAAACAAGCAGC	139
M-NRF2- R	GACCACAGTTGCCCACTTCTTTT
M-CAT- F	CCAGCGACCAGATGAAGCAG	241
M-CAT- R	GTGACCTCAAAGTATCCAAAAGCA
M-HO-1- F	AACTTTCAGAAGGGTCAGGTGTC	141
M-HO-1- R	CTCCTCAGGGAAGTAGAGTGGG
M-TNFα- F	CCCTCACACTCACAAACCACC	93
M-TNFα- R	CTTTGAGATCCATGCCGTTG
M-PAI-1- F	TGAGCCTGGAGCAACACAAG	122
M- PAI-1- R	GGTGTCCGAGTGAATGAGCAG
