# Supplementary material for: Flammulina velutipes mycorrhizae dietary fiber attenuates the development of obesity via regulating lipid metabolism in high-fat diet-induced obese mice
Source: Front Nutr. 2025 Mar 12;12:1551987. doi: 10.3389/fnut.2025.1551987 (PMC11936819; doi:10.3389/fnut.2025.1551987)
Supplement: Supplementary file 2 [file Table_2.XLSX]

## Sheet: Sheet1
Table S2 The 342 differential lipid metabolites obtained from the liver lipidomic analysis
compounds	p[1]	p(corr)[1]	vip	HFD-1	HFD-2	HFD-3	Fv-DF-1	Fv-DF-2	Fv-DF-3	FC	Log2FC	abs(log2fc)	P-value	LipidIon	LipidGroup	FattyAcid	FA1	FA2	Class	Class-description	Catgories	Catgories-description
POS676	0.269488	0.997309	12.5189	0.0350631	0.00434522	0.00560895	223228	264061	214844	1.5597e+07	23.8948	23.8948	0.000103866	DG(14:0_22:6)+H	DG(36:6)+H	(14:0_22:6)	(14:0)	(22:6)	DG	diglyceride	GL	Glycerolipids
NEG707	-0.101467	-0.991308	4.71354	499155	365036	435586	1351.5	314.939	841.288	0.00192936	-9.01766	9.01766	0.000366498	PG(18:3e_16:0)-H	PG(34:3e)-H	(18:3e_16:0)	(18:3e)	(16:0)	PG	phosphatidylglycerol	GP	Glycerophospholipids(Phospholipids)
POS2561	-0.145728	-0.798435	6.76969	179167	200405	175861	328.379	0.0184823	1184.19	0.00272325	-8.52045	8.52045	1.79193e-05	ZyE(18:3)+H	ZyE(18:3)+H	(18:3)	(18:3)		ZyE	zymosterol	ST	Serol lipids
POS1795	-0.0839776	-0.993589	3.90111	397715	463167	402321	1780.79	1354.23	3800.2	0.00549019	-7.50893	7.50893	3.80647e-05	TG(8:0_10:0_10:1)+NH4	TG(28:1)+NH4	(8:0_10:0_10:1)	(8:0)	(10:0)	TG	triglyceride	GL	Glycerolipids
POS2015	-0.0836889	-0.990065	3.8877	398045	473726	417717	1043.63	3075.1	3164.17	0.00564791	-7.46807	7.46807	4.67083e-05	TG(20:0_11:2_11:3)+NH4	TG(42:5)+NH4	(20:0_11:2_11:3)	(20:0)	(11:2)	TG	triglyceride	GL	Glycerolipids
POS2056	-0.0975856	-0.929984	4.53326	516355	462738	291551	100.647	993.406	6449.62	0.00593689	-7.39608	7.39608	0.00342493	TG(18:3_10:1_18:3)+NH4	TG(46:7)+NH4	(18:3_10:1_18:3)	(18:3)	(10:1)	TG	triglyceride	GL	Glycerolipids
POS2036	-0.0817739	-0.99492	3.79873	222581	222156	226702	1016.94	2087.25	975.895	0.00607663	-7.36251	7.36251	1.22221e-08	TG(8:0_14:2_22:6)+H	TG(44:8)+H	(8:0_14:2_22:6)	(8:0)	(14:2)	TG	triglyceride	GL	Glycerolipids
NEG766	0.0789257	0.996499	3.66643	1232.57	1174.17	2242.87	231647	214168	204428	139.849	7.12772	7.12772	1.11863e-05	PI(20:2_20:2)-H	PI(40:4)-H	(20:2_20:2)	(20:2)	(20:2)	PI	phosphatidylinositol	GP	Glycerophospholipids(Phospholipids)
POS2426	0.0793654	0.989239	3.68685	1108.33	467.313	309.459	79229.8	86734.4	78835.6	129.861	7.02082	7.02082	6.15565e-06	TG(27:1_18:2_23:0)+NH4	TG(68:3)+NH4	(27:1_18:2_23:0)	(27:1)	(18:2)	TG	triglyceride	GL	Glycerolipids
NEG490	-0.0999568	-0.929909	4.64341	407111	420847	402591	9098.15	271.656	169.171	0.0077518	-7.01125	7.01125	3.30204e-07	PC(18:1_14:2)+HCOO	PC(32:3)+HCOO	(18:1_14:2)	(18:1)	(14:2)	PC	phosphatidylcholine	GP	Glycerophospholipids(Phospholipids)
POS1913	0.0768657	0.999571	3.57073	17531.6	14687.4	17732.6	2.16944e+06	2.33204e+06	1.90553e+06	128.265	7.00298	7.00298	6.93941e-05	TG(12:1e_6:0_18:4)+H	TG(36:5e)+H	(12:1e_6:0_18:4)	(12:1e)	(6:0)	TG	triglyceride	GL	Glycerolipids
POS2280	0.0787288	0.968837	3.65728	3405.26	5438.76	679.393	346996	339329	324670	106.159	6.73008	6.73008	9.67014e-07	TG(19:0_18:2_18:2)+NH4	TG(55:4)+NH4	(19:0_18:2_18:2)	(19:0)	(18:2)	TG	triglyceride	GL	Glycerolipids
POS2379	-0.075555	-0.989504	3.50984	200574	184458	188691	1597.66	880.192	3031.58	0.00960294	-6.70231	6.70231	2.60036e-06	TG(59:7)+NH4	TG(59:7)+NH4	(59:7)	(59:7)		TG	triglyceride	GL	Glycerolipids
POS2103	0.0722682	0.995907	3.35716	4043.82	4902.2	5871.9	654109	388322	407932	97.8789	6.61293	6.61293	0.00500645	TG(14:0_18:2_18:3)+NH4	TG(50:5)+NH4	(14:0_18:2_18:3)	(14:0)	(18:2)	TG	triglyceride	GL	Glycerolipids
POS1583	-0.0755484	-0.981506	3.50954	619960	637872	619244	2803.52	12667.3	4119.45	0.0104366	-6.58221	6.58221	8.89278e-08	PS(27:3e)+H	PS(27:3e)+H	(27:3e)	(27:3e)		PS	phosphatidylserine	GP	Glycerophospholipids(Phospholipids)
POS1762	-0.0721838	-0.994177	3.35324	585554	716289	551852	7281.75	8829.42	4116.73	0.0109122	-6.51791	6.51791	0.000260593	ST(d45:0+O)+Na	ST(d45:0+O)+Na	(d45:0+O)	(d45:0+O)		ST	Sulfatide (galactosyl ceramide sulfate)	SP	Sphingolipids
NEG171	-0.0717447	-0.994026	3.33284	369318	264268	294827	4070	4117.49	2127.51	0.0111104	-6.49195	6.49195	0.000605887	Cer(d42:3+2O)+HCOO	Cer(d42:3+2O)+HCOO	(d42:3+2O)	(d42:3+2O)		Cer	Ceramides	SP	Sphingolipids
POS2059	0.0712874	0.989831	3.31159	14019.8	11859.6	4955.17	840003	856073	843579	82.364	6.36394	6.36394	1.19405e-08	TG(18:4_10:4_18:1)+H	TG(46:9)+H	(18:4_10:4_18:1)	(18:4)	(10:4)	TG	triglyceride	GL	Glycerolipids
POS2080	-0.0694677	-0.993203	3.22706	225511	230994	225823	4703.11	2437.98	1974.95	0.0133602	-6.22591	6.22591	3.54393e-08	TG(20:0_11:1_18:1)+NH4	TG(49:2)+NH4	(20:0_11:1_18:1)	(20:0)	(11:1)	TG	triglyceride	GL	Glycerolipids
POS2017	-0.0704972	-0.982104	3.27489	321043	345457	247396	4366.32	1549.57	6493.66	0.0135787	-6.20251	6.20251	0.000523762	TG(16:0e_12:2_14:4)+NH4	TG(42:6e)+NH4	(16:0e_12:2_14:4)	(16:0e)	(12:2)	TG	triglyceride	GL	Glycerolipids
POS752	-0.0677655	-0.999035	3.14799	1.51797e+06	1.56029e+06	1.45353e+06	17913.3	23774.6	21370.1	0.0139146	-6.16726	6.16726	1.13448e-06	DG(42:7e)+NH4	DG(42:7e)+NH4	(42:7e)	(42:7e)		DG	diglyceride	GL	Glycerolipids
POS1984	0.0665274	0.99997	3.09047	103997	100159	107054	6.72879e+06	7.09989e+06	6.96352e+06	66.8107	6.06201	6.06201	3.80628e-07	TG(12:1e_6:0_20:5)+H	TG(38:6e)+H	(12:1e_6:0_20:5)	(12:1e)	(6:0)	TG	triglyceride	GL	Glycerolipids
POS1981	0.0668157	0.998062	3.10387	2850.62	2172.74	3489.5	181566	191396	195502	66.777	6.06128	6.06128	1.46438e-06	TG(6:0_14:4_18:1)+H	TG(38:5)+H	(6:0_14:4_18:1)	(6:0)	(14:4)	TG	triglyceride	GL	Glycerolipids
POS1586	-0.0685659	-0.982145	3.18517	166883	150844	160807	1016.25	4085.39	2191.57	0.0152407	-6.03593	6.03593	5.02795e-06	PS(35:0)+Na	PS(35:0)+Na	(35:0)	(35:0)		PS	phosphatidylserine	GP	Glycerophospholipids(Phospholipids)
POS427	0.0667995	0.992011	3.10311	9562.77	18052.5	22773.6	989115	1.08998e+06	1.15055e+06	64.0945	6.00213	6.00213	2.33835e-05	DG(9:0_10:0)+NH4	DG(19:0)+NH4	(9:0_10:0)	(9:0)	(10:0)	DG	diglyceride	GL	Glycerolipids
POS1773	-0.0679983	-0.986587	3.1588	1.19842e+07	1.12683e+07	1.20946e+07	330327	115424	109200	0.0157	-5.99309	5.99309	1.73064e-06	TG(4:0_6:0_11:4)+NH4	TG(21:4)+NH4	(4:0_6:0_11:4)	(4:0)	(6:0)	TG	triglyceride	GL	Glycerolipids
POS960	-0.0663389	-0.991231	3.08172	449169	500465	493624	7190.8	11612.8	4582.37	0.0162036	-5.94754	5.94754	8.19344e-06	PC(6:0_13:0)+H	PC(19:0)+H	(6:0_13:0)	(6:0)	(13:0)	PC	phosphatidylcholine	GP	Glycerophospholipids(Phospholipids)
POS621	-0.067244	-0.982751	3.12376	408653	333706	397651	10014.4	2532.36	6321.76	0.0165512	-5.91692	5.91692	9.08582e-05	DG(35:3e)+H	DG(35:3e)+H	(35:3e)	(35:3e)		DG	diglyceride	GL	Glycerolipids
POS746	-0.0670668	-0.981821	3.11553	479146	458253	442030	8215.9	2976.12	12154.9	0.0169251	-5.8847	5.8847	2.14705e-06	DG(42:6)+NH4	DG(42:6)+NH4	(42:6)	(42:6)		DG	diglyceride	GL	Glycerolipids
NEG491	-0.0644758	-0.997451	2.99517	157561	128158	134965	2173.05	2004.24	3094.42	0.0172855	-5.8543	5.8543	0.000101246	PC(32:4)+HCOO	PC(32:4)+HCOO	(32:4)	(32:4)		PC	phosphatidylcholine	GP	Glycerophospholipids(Phospholipids)
POS1275	-0.0644483	-0.996769	2.99389	418560	438561	437262	9249.7	5228.65	8292.45	0.017592	-5.82894	5.82894	3.46631e-07	PE(37:1e)+H	PE(37:1e)+H	(37:1e)	(37:1e)		PE	phosphatidylethanolamine	GP	Glycerophospholipids(Phospholipids)
POS1976	0.0640859	0.998417	2.97705	9960.63	8652.82	6848.06	455592	476131	511279	56.6739	5.82461	5.82461	8.39625e-06	TG(6:0_14:1_18:1)+NH4	TG(38:2)+NH4	(6:0_14:1_18:1)	(6:0)	(14:1)	TG	triglyceride	GL	Glycerolipids
POS1786	-0.0635587	-0.997462	2.95257	892156	854869	795844	14602	12191.3	20108.9	0.0184446	-5.76066	5.76066	7.78783e-06	TG(6:0_10:0_10:2)+NH4	TG(26:2)+NH4	(6:0_10:0_10:2)	(6:0)	(10:0)	TG	triglyceride	GL	Glycerolipids
NEG112	-0.0691027	-0.93982	3.2101	188011	156561	175361	456.14	4966.67	4605.39	0.0192875	-5.69619	5.69619	5.16147e-05	Cer(d18:1_18:2+2O)+HCOO	Cer(d36:3+2O)+HCOO	(d18:1_18:2+2O)	(d18:1)	(18:2+2O)	Cer	Ceramides	SP	Sphingolipids
POS1015	-0.0619386	-0.998318	2.87731	445477	460791	481360	9707.85	10732.2	7562.4	0.0201801	-5.63092	5.63092	1.68185e-06	PC(14:1e_20:0)+H	PC(34:1e)+H	(14:1e_20:0)	(14:1e)	(20:0)	PC	phosphatidylcholine	GP	Glycerophospholipids(Phospholipids)
POS1432	-0.0642169	-0.980961	2.98314	132510	123323	133588	5041.65	1351.97	1676.29	0.0207228	-5.59263	5.59263	3.29271e-06	PE(44:2e)+H	PE(44:2e)+H	(44:2e)	(44:2e)		PE	phosphatidylethanolamine	GP	Glycerophospholipids(Phospholipids)
POS518	0.0620826	0.98124	2.88399	13158.1	5227.47	18084	467899	491602	689930	45.2277	5.49913	5.49913	0.0015868	DG(30:0e)+Na	DG(30:0e)+Na	(30:0e)	(30:0e)		DG	diglyceride	GL	Glycerolipids
POS393	-0.0607769	-0.992633	2.82334	297639	320773	286542	6391.01	4316.55	9945.65	0.0228224	-5.45341	5.45341	8.58841e-06	ChE(24:6)+H	ChE(24:6)+H	(24:6)	(24:6)		ChE	Cholesterol Ester	ST	Serol lipids
POS2203	0.0594618	0.999849	2.76225	94039.2	95981.1	99136.5	4.29492e+06	4.08517e+06	3.9927e+06	42.7892	5.41918	5.41918	1.45244e-06	TG(17:0_18:1_18:2)+NH4	TG(53:3)+NH4	(17:0_18:1_18:2)	(17:0)	(18:1)	TG	triglyceride	GL	Glycerolipids
POS2110	-0.0597703	-0.991604	2.77658	292023	309403	228961	6716.28	4060.62	9214.9	0.0240753	-5.3763	5.3763	0.000383613	TG(18:4_11:1_22:6)+NH4	TG(51:11)+NH4	(18:4_11:1_22:6)	(18:4)	(11:1)	TG	triglyceride	GL	Glycerolipids
POS644	0.0577251	0.999915	2.68157	339376	355741	345108	1.30819e+07	1.34178e+07	1.3371e+07	38.329	5.26036	5.26036	2.61066e-08	DG(18:1_18:2)+NH4	DG(36:3)+NH4	(18:1_18:2)	(18:1)	(18:2)	DG	diglyceride	GL	Glycerolipids
POS1907	0.057561	0.995879	2.67395	5832.34	9322.48	9258.32	283780	329482	294474	37.1823	5.21654	5.21654	2.89398e-05	TG(12:1e_6:0_18:2)+H	TG(36:3e)+H	(12:1e_6:0_18:2)	(12:1e)	(6:0)	TG	triglyceride	GL	Glycerolipids
POS640	0.057455	0.992136	2.66902	51478	104935	93848.1	2.88739e+06	3.09677e+06	3.04819e+06	36.0917	5.17359	5.17359	1.48376e-06	DG(18:1_18:1)+NH4	DG(36:2)+NH4	(18:1_18:1)	(18:1)	(18:1)	DG	diglyceride	GL	Glycerolipids
POS1534	-0.0566476	-0.998475	2.63151	217274	270963	288417	7091.89	7834.71	6655.72	0.0277888	-5.16935	5.16935	0.000299535	PI(24:0e)+H	PI(24:0e)+H	(24:0e)	(24:0e)		PI	phosphatidylinositol	GP	Glycerophospholipids(Phospholipids)
POS2113	0.0563709	0.999957	2.61866	154270	141943	146572	5.12847e+06	5.28374e+06	5.15589e+06	35.1595	5.13584	5.13584	4.91841e-08	TG(16:0_17:1_18:1)+NH4	TG(51:2)+NH4	(16:0_17:1_18:1)	(16:0)	(17:1)	TG	triglyceride	GL	Glycerolipids
POS1627	-0.0570149	-0.992509	2.64858	574396	654018	662531	14545.9	25905.2	13340	0.0284467	-5.1356	5.1356	2.71747e-05	PS(46:2)+Na	PS(46:2)+Na	(46:2)	(46:2)		PS	phosphatidylserine	GP	Glycerophospholipids(Phospholipids)
POS2183	0.0565064	0.988312	2.62495	16538.3	31852.4	32152.5	848868	736885	1.21996e+06	34.835	5.12246	5.12246	0.00340404	TG(18:4_16:0_18:2)+NH4	TG(52:6)+NH4	(18:4_16:0_18:2)	(18:4)	(16:0)	TG	triglyceride	GL	Glycerolipids
POS2161	0.0560199	0.999936	2.60236	5.61917e+06	5.76386e+06	5.77004e+06	1.93071e+08	1.9745e+08	1.99871e+08	34.419	5.10513	5.10513	7.06068e-08	TG(16:0_18:1_18:2)+NH4	TG(52:3)+NH4	(16:0_18:1_18:2)	(16:0)	(18:1)	TG	triglyceride	GL	Glycerolipids
NEG708	-0.05599	-0.998656	2.60097	448815	421800	439279	15233.7	11896.7	11328.6	0.0293604	-5.08998	5.08998	7.61289e-07	PG(19:1_16:0)-H	PG(35:1)-H	(19:1_16:0)	(19:1)	(16:0)	PG	phosphatidylglycerol	GP	Glycerophospholipids(Phospholipids)
POS937	-0.0565942	-0.992619	2.62903	491142	463803	482852	16011.3	8588.05	17716.9	0.0294313	-5.0865	5.0865	6.88022e-07	LSM(d24:2)+H	LSM(d24:2)+H	(d24:2)	(d24:2)		LSM	lysosphingomyelin	SP	Sphingolipids
POS2201	0.0558213	0.999031	2.59313	162020	204979	189089	6.32585e+06	6.27817e+06	6.21972e+06	33.8502	5.08109	5.08109	5.27179e-09	TG(19:1_16:0_18:1)+NH4	TG(53:2)+NH4	(19:1_16:0_18:1)	(19:1)	(16:0)	TG	triglyceride	GL	Glycerolipids
POS1584	-0.0577651	-0.970362	2.68343	308691	190087	168020	3731.41	12408.3	3691.71	0.0297413	-5.07139	5.07139	0.00789309	PS(33:0)+Na	PS(33:0)+Na	(33:0)	(33:0)		PS	phosphatidylserine	GP	Glycerophospholipids(Phospholipids)
POS1591	-0.0581628	-0.963194	2.70191	308533	150628	169246	3324.89	12279.8	3086.32	0.0297434	-5.07128	5.07128	0.0152012	PS(35:3)+H	PS(35:3)+H	(35:3)	(35:3)		PS	phosphatidylserine	GP	Glycerophospholipids(Phospholipids)
POS2120	-0.059698	-0.941716	2.77322	62996.1	81077.3	86523.5	3544.33	3253.68	465.039	0.0314967	-4.98865	4.98865	0.000488007	TG(20:3_10:1_21:1)+H	TG(51:5)+H	(20:3_10:1_21:1)	(20:3)	(10:1)	TG	triglyceride	GL	Glycerolipids
POS1216	-0.0569912	-0.973576	2.64748	189325	167146	136331	6672.65	1927.37	6936.6	0.0315271	-4.98726	4.98726	0.000501956	PE(33:4e)+H	PE(33:4e)+H	(33:4e)	(33:4e)		PE	phosphatidylethanolamine	GP	Glycerophospholipids(Phospholipids)
POS2144	0.0545223	0.999756	2.53279	5.61432e+06	5.89126e+06	5.4269e+06	1.68566e+08	1.87668e+08	1.74082e+08	31.3194	4.96899	4.96899	7.21701e-06	TG(16:0_18:1_18:1)+NH4	TG(52:2)+NH4	(16:0_18:1_18:1)	(16:0)	(18:1)	TG	triglyceride	GL	Glycerolipids
POS659	0.0551331	0.991072	2.56116	5548.49	9202.48	12099.3	258309	288586	286237	31.0289	4.95554	4.95554	1.09794e-05	DG(36:4e)+H	DG(36:4e)+H	(36:4e)	(36:4e)		DG	diglyceride	GL	Glycerolipids
POS2099	0.0543622	0.999883	2.52535	644792	576072	629643	1.90104e+07	1.94242e+07	1.88367e+07	30.9489	4.95182	4.95182	4.88368e-08	TG(16:0_16:1_18:2)+NH4	TG(50:3)+NH4	(16:0_16:1_18:2)	(16:0)	(16:1)	TG	triglyceride	GL	Glycerolipids
POS581	0.0543251	0.998819	2.52363	13553	10904.4	12239.7	389769	414894	329685	30.9111	4.95005	4.95005	0.0001327	DG(16:0_18:1)+NH4	DG(34:1)+NH4	(16:0_18:1)	(16:0)	(18:1)	DG	diglyceride	GL	Glycerolipids
POS2431	0.0547512	0.992142	2.54342	2547.77	3385.47	1652.65	71363.3	85388.1	75129.2	30.5673	4.93392	4.93392	5.96555e-05	TG(28:0_18:1_24:2)+NH4	TG(70:3)+NH4	(28:0_18:1_24:2)	(28:0)	(18:1)	TG	triglyceride	GL	Glycerolipids
POS2282	0.0546043	0.993588	2.5366	16775.8	8829.05	13632.8	339873	454021	404773	30.5489	4.93305	4.93305	0.000308916	TG(19:1_18:2_18:2)+NH4	TG(55:5)+NH4	(19:1_18:2_18:2)	(19:1)	(18:2)	TG	triglyceride	GL	Glycerolipids
POS2180	0.0541226	0.999983	2.51422	380790	380262	378703	1.15656e+07	1.16903e+07	1.15397e+07	30.5291	4.93211	4.93211	1.76596e-09	TG(16:1_18:2_18:2)+NH4	TG(52:5)+NH4	(16:1_18:2_18:2)	(16:1)	(18:2)	TG	triglyceride	GL	Glycerolipids
POS583	0.0549108	0.990118	2.55083	5579.92	9272.75	12712.6	258781	292460	287736	30.4361	4.92771	4.92771	1.46914e-05	DG(34:1e)+Na	DG(34:1e)+Na	(34:1e)	(34:1e)		DG	diglyceride	GL	Glycerolipids
POS1484	-0.0546173	-0.992397	2.5372	457005	469552	351883	12709.5	9795.76	19516.3	0.0328694	-4.92711	4.92711	0.000386228	PG(25:0_10:4)+NH4	PG(35:4)+NH4	(25:0_10:4)	(25:0)	(10:4)	PG	phosphatidylglycerol	GP	Glycerophospholipids(Phospholipids)
POS2177	0.0528272	0.999956	2.45404	2.77689e+06	2.77231e+06	2.78736e+06	7.81468e+07	8.09603e+07	7.5463e+07	28.1375	4.81442	4.81442	1.17362e-06	TG(16:0_16:0_20:4)+NH4	TG(52:4)+NH4	(16:0_16:0_20:4)	(16:0)	(16:0)	TG	triglyceride	GL	Glycerolipids
POS652	0.0573319	0.947598	2.66331	1965.62	7599.93	15492.1	236046	219206	235865	27.5811	4.78561	4.78561	5.32068e-06	DG(18:1_18:3)+H	DG(36:4)+H	(18:1_18:3)	(18:1)	(18:3)	DG	diglyceride	GL	Glycerolipids
POS2184	0.0525314	0.999575	2.4403	49806.4	46082.6	55201.5	1.37816e+06	1.42686e+06	1.35427e+06	27.5285	4.78285	4.78285	4.03183e-07	TG(16:0_16:1_20:5)+H	TG(52:6)+H	(16:0_16:1_20:5)	(16:0)	(16:1)	TG	triglyceride	GL	Glycerolipids
POS2101	0.0520005	0.999921	2.41564	84878.3	84173.3	80369.4	2.22432e+06	2.23084e+06	2.20247e+06	26.6923	4.73835	4.73835	1.64358e-09	TG(16:1_16:1_18:2)+NH4	TG(50:4)+NH4	(16:1_16:1_18:2)	(16:1)	(16:1)	TG	triglyceride	GL	Glycerolipids
POS416	-0.0521001	-0.99869	2.42026	1.8525e+06	2.03251e+06	1.83957e+06	73077	60187.2	81472.6	0.0375114	-4.73653	4.73653	8.0238e-06	DG(6:0_11:1)+NH4	DG(17:1)+NH4	(6:0_11:1)	(6:0)	(11:1)	DG	diglyceride	GL	Glycerolipids
POS2095	0.0514801	0.999826	2.39147	2.14528e+06	2.24063e+06	2.06312e+06	5.46185e+07	5.62734e+07	5.5661e+07	25.826	4.69075	4.69075	4.11708e-08	TG(16:0_16:1_18:1)+NH4	TG(50:2)+NH4	(16:0_16:1_18:1)	(16:0)	(16:1)	TG	triglyceride	GL	Glycerolipids
NEG531	-0.0525921	-0.981619	2.44312	50288	51008.5	51205.8	1039.1	1874.15	3163.81	0.0398489	-4.64931	4.64931	2.23178e-07	PC(36:6e)+HCOO	PC(36:6e)+HCOO	(36:6e)	(36:6e)		PC	phosphatidylcholine	GP	Glycerophospholipids(Phospholipids)
NEG506	-0.051452	-0.99237	2.39016	429981	338834	403138	12179.4	12802.5	21959.3	0.0400539	-4.64191	4.64191	0.000161021	PC(20:4_14:2)+HCOO	PC(34:6)+HCOO	(20:4_14:2)	(20:4)	(14:2)	PC	phosphatidylcholine	GP	Glycerophospholipids(Phospholipids)
POS616	-0.0506429	-0.996714	2.35257	120011	165879	171698	6426.88	6690.08	5407.15	0.0404821	-4.62657	4.62657	0.000861642	DG(17:0_18:1)+NH4	DG(35:1)+NH4	(17:0_18:1)	(17:0)	(18:1)	DG	diglyceride	GL	Glycerolipids
POS2001	0.0507543	0.999869	2.35775	92063.8	91308.2	85452.1	2.19446e+06	2.23413e+06	2.202e+06	24.6651	4.6244	4.6244	6.88171e-09	TG(40:7e)+Na	TG(40:7e)+Na	(40:7e)	(40:7e)		TG	triglyceride	GL	Glycerolipids
POS2204	0.0503773	0.999261	2.34024	61249.3	49414.9	58671.4	1.29225e+06	1.42123e+06	1.3494e+06	23.993	4.58454	4.58454	4.15267e-06	TG(18:1_17:1_18:2)+NH4	TG(53:4)+NH4	(18:1_17:1_18:2)	(18:1)	(17:1)	TG	triglyceride	GL	Glycerolipids
NEG42	-0.0502765	-0.994373	2.33555	54072.9	45259.7	63774.9	1934.72	1991.84	2948.83	0.0421525	-4.56824	4.56824	0.000626934	CL(76:19)-2H	CL(76:19)-2H	(76:19)	(76:19)		CL	Cardiolipin	GP	Glycerophospholipids(Phospholipids)
POS2007	-0.0496943	-0.992446	2.30851	179394	211426	153422	8753.45	5477.24	9946.25	0.0444231	-4.49255	4.49255	0.000500851	TG(20:4e_10:0_11:1)+NH4	TG(41:5e)+NH4	(20:4e_10:0_11:1)	(20:4e)	(10:0)	TG	triglyceride	GL	Glycerolipids
POS2106	0.0492386	0.999828	2.28734	130770	128329	120026	2.77484e+06	2.9354e+06	2.7873e+06	22.4135	4.4863	4.4863	7.95531e-07	TG(16:0_17:0_18:1)+NH4	TG(51:1)+NH4	(16:0_17:0_18:1)	(16:0)	(17:0)	TG	triglyceride	GL	Glycerolipids
POS2351	0.0498782	0.990491	2.31705	12844.8	21865.8	10919	358563	339327	322628	22.3653	4.48319	4.48319	7.58448e-06	TG(18:3_18:2_22:6)+NH4	TG(58:11)+NH4	(18:3_18:2_22:6)	(18:3)	(18:2)	TG	triglyceride	GL	Glycerolipids
NEG473	-0.0511319	-0.975153	2.37529	311803	378049	363275	14922.4	7077.72	25415.9	0.045024	-4.47316	4.47316	8.61688e-05	PC(19:1)-CH3	PC(19:1)-CH3	(19:1)	(19:1)		PC	phosphatidylcholine	GP	Glycerophospholipids(Phospholipids)
NEG417	-0.0511244	-0.975189	2.37494	311566	377937	363214	14947.8	7077.65	25378	0.0450297	-4.47298	4.47298	8.69825e-05	LPS(20:2e)-H	LPS(20:2e)-H	(20:2e)	(20:2e)		LPS	lysophosphatidylserine	GP	Glycerophospholipids(Phospholipids)
POS2318	0.0512192	0.975988	2.37934	554035	218239	165844	6.66895e+06	7.23084e+06	6.7799e+06	22.0438	4.4623	4.4623	6.23949e-06	TG(18:0_18:2_20:4)+NH4	TG(56:6)+NH4	(18:0_18:2_20:4)	(18:0)	(18:2)	TG	triglyceride	GL	Glycerolipids
POS1587	-0.0489172	-0.998841	2.27241	188991	170639	152875	8356.17	7625.89	7290.07	0.0454086	-4.46089	4.46089	9.77506e-05	PS(14:0_21:0)+Na	PS(35:0)+Na	(14:0_21:0)	(14:0)	(21:0)	PS	phosphatidylserine	GP	Glycerophospholipids(Phospholipids)
NEG317	-0.0489173	-0.993851	2.27241	181102	155893	163295	5760.23	7419.91	10151.3	0.0466358	-4.42242	4.42242	3.06942e-05	Hex1Cer(m19:0_18:1)-H	Hex1Cer(m37:1)-H	(m19:0_18:1)	(m19:0)	(18:1)	Hex1Cer	Hexosyl ceramide	SP	Sphingolipids
NEG164	-0.048917	-0.993852	2.2724	181104	155898	163296	5760.54	7420.04	10151.6	0.0466365	-4.4224	4.4224	3.06826e-05	Cer(d42:2+2O)+HCOO	Cer(d42:2+2O)+HCOO	(d42:2+2O)	(d42:2+2O)		Cer	Ceramides	SP	Sphingolipids
POS2265	0.0484604	0.995511	2.25118	105485	169479	135372	2.83232e+06	2.82378e+06	2.95673e+06	20.9897	4.39161	4.39161	5.12843e-07	TG(16:0_16:0_22:6)+NH4	TG(54:6)+NH4	(16:0_16:0_22:6)	(16:0)	(16:0)	TG	triglyceride	GL	Glycerolipids
POS542	0.0485642	0.993145	2.25601	121401	195729	112408	2.90183e+06	3.07847e+06	2.97964e+06	20.8595	4.38263	4.38263	1.00255e-06	DG(32:1e)+Na	DG(32:1e)+Na	(32:1e)	(32:1e)		DG	diglyceride	GL	Glycerolipids
POS1797	-0.0496115	-0.981853	2.30466	1.314e+06	1.29581e+06	1.23607e+06	103185	39188.1	43285.4	0.0482745	-4.37259	4.37259	2.59903e-06	TG(6:0_11:1_11:3)+H	TG(28:4)+H	(6:0_11:1_11:3)	(6:0)	(11:1)	TG	triglyceride	GL	Glycerolipids
POS1849	-0.101767	-0.632329	4.7275	168265	61805.8	130288	0.0693016	10158.5	7449.56	0.0488626	-4.35513	4.35513	0.0217629	TG(14:0e_10:2_11:0)+NH4	TG(35:2e)+NH4	(14:0e_10:2_11:0)	(14:0e)	(10:2)	TG	triglyceride	GL	Glycerolipids
POS2355	0.0477606	0.999355	2.21868	77713.4	85485.3	77420	1.58792e+06	1.7881e+06	1.54307e+06	20.4435	4.35357	4.35357	3.2231e-05	TG(19:1_19:1_20:0)+NH4	TG(58:2)+NH4	(19:1_19:1_20:0)	(19:1)	(19:1)	TG	triglyceride	GL	Glycerolipids
POS1909	0.0479884	0.992157	2.22926	14830	26997.7	18640.9	418988	367798	433852	20.1863	4.3353	4.3353	4.49609e-05	TG(12:1e_6:0_18:3)+H	TG(36:4e)+H	(12:1e_6:0_18:3)	(12:1e)	(6:0)	TG	triglyceride	GL	Glycerolipids
POS664	0.0505133	0.956316	2.34655	4002.73	20702.2	9879.18	207946	219701	260839	19.9076	4.31524	4.31524	0.000201916	DG(16:1_20:4)+NH4	DG(36:5)+NH4	(16:1_20:4)	(16:1)	(20:4)	DG	diglyceride	GL	Glycerolipids
POS2264	0.0473109	0.999824	2.19779	507286	492071	545780	1.00539e+07	1.04335e+07	1.01572e+07	19.8329	4.30983	4.30983	1.16096e-07	TG(18:1_18:2_18:3)+NH4	TG(54:6)+NH4	(18:1_18:2_18:3)	(18:1)	(18:2)	TG	triglyceride	GL	Glycerolipids
POS1008	-0.0480859	-0.98143	2.23379	116572	163877	103654	9834.5	5711.58	3908.72	0.05065	-4.30329	4.30329	0.00271552	PC(14:0e_20:0)+H	PC(34:0e)+H	(14:0e_20:0)	(14:0e)	(20:0)	PC	phosphatidylcholine	GP	Glycerophospholipids(Phospholipids)
POS2115	0.047111	0.999798	2.1885	113829	102347	110996	2.10551e+06	2.1144e+06	2.18716e+06	19.5832	4.29154	4.29154	1.64657e-07	TG(16:0_17:1_18:2)+NH4	TG(51:3)+NH4	(16:0_17:1_18:2)	(16:0)	(17:1)	TG	triglyceride	GL	Glycerolipids
POS613	-0.047204	-0.998193	2.19282	173127	186673	166434	10609.5	8274.84	8005.73	0.051099	-4.29056	4.29056	1.0112e-05	DG(34:5)+Na	DG(34:5)+Na	(34:5)	(34:5)		DG	diglyceride	GL	Glycerolipids
POS2219	-0.0466578	-0.994628	2.16745	254474	340640	314765	13270.9	14563.2	20479.6	0.0530991	-4.23517	4.23517	0.000360836	TG(20:4e_13:0_20:5)+Na	TG(53:9e)+Na	(20:4e_13:0_20:5)	(20:4e)	(13:0)	TG	triglyceride	GL	Glycerolipids
POS2249	0.0464483	0.999283	2.15771	877011	1.01783e+06	902409	1.73783e+07	1.83102e+07	1.68359e+07	18.7772	4.23091	4.23091	2.77332e-06	TG(18:1_18:1_18:2)+NH4	TG(54:4)+NH4	(18:1_18:1_18:2)	(18:1)	(18:1)	TG	triglyceride	GL	Glycerolipids
POS1908	0.0467712	0.991415	2.17272	3925.79	7076.37	4917.17	86548.6	115883	96455.7	18.7751	4.23075	4.23075	0.000404384	TG(16:0_10:1_10:3)+H	TG(36:4)+H	(16:0_10:1_10:3)	(16:0)	(10:1)	TG	triglyceride	GL	Glycerolipids
POS1837	-0.0466043	-0.997248	2.16496	168972	175266	162518	10987	8460.41	7575.15	0.0533246	-4.22905	4.22905	1.94558e-06	TG(12:1e_11:2_11:2)+Na	TG(34:5e)+Na	(12:1e_11:2_11:2)	(12:1e)	(11:2)	TG	triglyceride	GL	Glycerolipids
POS2332	0.0460939	0.99994	2.14125	98716.6	101146	99150.8	1.79893e+06	1.85426e+06	1.84452e+06	18.3862	4.20055	4.20055	5.64576e-08	TG(16:1_18:2_22:6)+NH4	TG(56:9)+NH4	(16:1_18:2_22:6)	(16:1)	(18:2)	TG	triglyceride	GL	Glycerolipids
POS2090	0.0459758	0.999906	2.13577	2.05657e+06	1.90519e+06	2.05303e+06	3.56977e+07	3.75008e+07	3.64762e+07	18.2342	4.18858	4.18858	3.18056e-07	TG(16:0_16:0_18:1)+NH4	TG(50:1)+NH4	(16:0_16:0_18:1)	(16:0)	(16:0)	TG	triglyceride	GL	Glycerolipids
POS2076	0.0465084	0.991246	2.16051	58015.3	32298.8	59086.7	880247	868201	969222	18.1905	4.18511	4.18511	1.31774e-05	TG(16:0_14:1_18:2)+NH4	TG(48:3)+NH4	(16:0_14:1_18:2)	(16:0)	(14:1)	TG	triglyceride	GL	Glycerolipids
POS736	0.0459157	0.999436	2.13297	305618	314330	271837	5.42472e+06	5.37853e+06	5.38076e+06	18.1479	4.18173	4.18173	1.37999e-09	DG(18:1_22:6)+NH4	DG(40:7)+NH4	(18:1_22:6)	(18:1)	(22:6)	DG	diglyceride	GL	Glycerolipids
POS1910	0.0463707	0.991529	2.15411	11713.6	14345.2	21981.8	275767	278883	314868	18.0997	4.17789	4.17789	2.92922e-05	TG(36:4e)+Na	TG(36:4e)+Na	(36:4e)	(36:4e)		TG	triglyceride	GL	Glycerolipids
POS61	-0.0482251	-0.965031	2.24026	104713	109886	111746	7470.38	2240.76	8368.91	0.0554016	-4.17393	4.17393	3.49395e-06	Cer(d18:0_18:0+O)+H	Cer(d36:0+O)+H	(d18:0_18:0+O)	(d18:0)	(18:0+O)	Cer	Ceramides	SP	Sphingolipids
POS2258	0.0455532	0.999796	2.11613	1.96199e+06	1.76639e+06	1.80676e+06	3.20842e+07	3.40863e+07	3.2071e+07	17.7487	4.14964	4.14964	1.33935e-06	TG(18:1_18:2_18:2)+NH4	TG(54:5)+NH4	(18:1_18:2_18:2)	(18:1)	(18:2)	TG	triglyceride	GL	Glycerolipids
POS2272	0.0452839	0.999212	2.10362	309656	255212	290654	4.90402e+06	5.28626e+06	4.71053e+06	17.4172	4.12244	4.12244	1.03155e-05	TG(16:0_18:2_20:5)+H	TG(54:7)+H	(16:0_18:2_20:5)	(16:0)	(18:2)	TG	triglyceride	GL	Glycerolipids
POS2018	0.0452592	0.998819	2.10248	44346.1	48932.2	39386.7	776567	754556	775010	17.3831	4.11962	4.11962	7.2925e-08	TG(42:7e)+NH4	TG(42:7e)+NH4	(42:7e)	(42:7e)		TG	triglyceride	GL	Glycerolipids
POS2232	0.0452244	0.999667	2.10086	1.34175e+06	1.1689e+06	1.32083e+06	2.19575e+07	2.2503e+07	2.20647e+07	17.3628	4.11793	4.11793	2.98455e-08	TG(16:0_18:1_20:1)+NH4	TG(54:2)+NH4	(16:0_18:1_20:1)	(16:0)	(18:1)	TG	triglyceride	GL	Glycerolipids
POS2136	0.045082	0.999879	2.09424	1.36456e+06	1.35082e+06	1.39651e+06	2.24907e+07	2.45825e+07	2.38666e+07	17.2524	4.10872	4.10872	3.44472e-06	TG(18:0_16:0_18:1)+NH4	TG(52:1)+NH4	(18:0_16:0_18:1)	(18:0)	(16:0)	TG	triglyceride	GL	Glycerolipids
POS639	0.0450649	0.998316	2.09345	15076.4	16246.3	12970.1	236752	280224	244712	17.1966	4.10406	4.10406	5.78949e-05	DG(18:1_18:1)+Na	DG(36:2)+Na	(18:1_18:1)	(18:1)	(18:1)	DG	diglyceride	GL	Glycerolipids
POS423	0.0450129	0.999472	2.09104	19220.5	20878.6	21563.4	335257	375543	347833	17.1682	4.10167	4.10167	9.84798e-06	DG(18:1e)+Na	DG(18:1e)+Na	(18:1e)	(18:1e)		DG	diglyceride	GL	Glycerolipids
POS505	-0.0455035	-0.979333	2.11383	858455	516503	758167	27316.9	62045	35259.8	0.0584221	-4.09734	4.09734	0.00279007	DG(14:1_11:4)+H	DG(25:5)+H	(14:1_11:4)	(14:1)	(11:4)	DG	diglyceride	GL	Glycerolipids
POS2281	0.0450245	0.996616	2.09157	64580.2	71981.4	52009.7	957520	1.0778e+06	1.1903e+06	17.1056	4.09639	4.09639	0.000114905	TG(19:1_18:1_18:2)+NH4	TG(55:4)+NH4	(19:1_18:1_18:2)	(19:1)	(18:1)	TG	triglyceride	GL	Glycerolipids
POS2334	0.0448833	0.999478	2.08502	60980.6	60802.1	53653.5	983769	1.03203e+06	967782	17.0066	4.08803	4.08803	1.11784e-06	TG(16:0_20:4_20:5)+H	TG(56:9)+H	(16:0_20:4_20:5)	(16:0)	(20:4)	TG	triglyceride	GL	Glycerolipids
POS2271	0.0447617	0.998979	2.07937	159336	191277	175468	3.02614e+06	2.86764e+06	2.98142e+06	16.8704	4.07642	4.07642	5.33065e-07	TG(18:3_18:2_18:2)+NH4	TG(54:7)+NH4	(18:3_18:2_18:2)	(18:3)	(18:2)	TG	triglyceride	GL	Glycerolipids
POS1905	0.0446656	0.998261	2.0749	15061.5	14919.4	13062	232389	277655	215227	16.8499	4.07467	4.07467	0.000258649	TG(12:1e_6:0_18:1)+Na	TG(36:2e)+Na	(12:1e_6:0_18:1)	(12:1e)	(6:0)	TG	triglyceride	GL	Glycerolipids
POS653	0.0443973	0.999107	2.06244	354027	390345	427529	6.59266e+06	6.41909e+06	6.2946e+06	16.4744	4.04215	4.04215	2.81504e-07	DG(18:2_18:2)+NH4	DG(36:4)+NH4	(18:2_18:2)	(18:2)	(18:2)	DG	diglyceride	GL	Glycerolipids
POS748	-0.0443202	-0.999673	2.05886	778773	743490	807492	46217.6	48367.9	47054.3	0.060796	-4.03988	4.03988	2.48283e-06	DG(42:6e)+NH4	DG(42:6e)+NH4	(42:6e)	(42:6e)		DG	diglyceride	GL	Glycerolipids
POS1590	-0.0468166	-0.965649	2.17483	393505	386274	386285	13363.6	43820.4	13888	0.0609504	-4.03622	4.03622	3.85882e-06	PS(35:2)+Na	PS(35:2)+Na	(35:2)	(35:2)		PS	phosphatidylserine	GP	Glycerophospholipids(Phospholipids)
POS2193	-0.0446288	-0.993898	2.07319	192971	202700	202099	8910.32	12484.2	15080.1	0.0610178	-4.03463	4.03463	8.39005e-07	TG(53:11)+NH4	TG(53:11)+NH4	(53:11)	(53:11)		TG	triglyceride	GL	Glycerolipids
POS1983	0.0472638	0.950529	2.1956	5075.72	26383.7	10920.2	243210	240216	196659	16.0474	4.00427	4.00427	0.000201038	TG(8:0_12:4_18:2)+H	TG(38:6)+H	(8:0_12:4_18:2)	(8:0)	(12:4)	TG	triglyceride	GL	Glycerolipids
NEG704	0.0438684	0.999438	2.03787	9380.46	8499.23	8854.15	131143	154644	141574	15.9858	3.99872	3.99872	3.97222e-05	PG(34:2e)-H	PG(34:2e)-H	(34:2e)	(34:2e)		PG	phosphatidylglycerol	GP	Glycerophospholipids(Phospholipids)
POS2277	0.0437115	0.999	2.03058	63227.9	64683.2	72804.1	1.02841e+06	1.00494e+06	1.14073e+06	15.8138	3.98312	3.98312	1.91335e-05	TG(19:0_18:1_18:1)+NH4	TG(55:2)+NH4	(19:0_18:1_18:1)	(19:0)	(18:1)	TG	triglyceride	GL	Glycerolipids
POS2339	0.0436693	0.999339	2.02862	176304	189095	170758	2.65126e+06	3.05726e+06	2.75512e+06	15.7858	3.98055	3.98055	2.67856e-05	TG(18:1_17:1_22:1)+NH4	TG(57:3)+NH4	(18:1_17:1_22:1)	(18:1)	(17:1)	TG	triglyceride	GL	Glycerolipids
POS2383	0.0440445	0.994076	2.04605	15570.6	11647.1	9147.57	192102	189485	191823	15.7681	3.97893	3.97893	1.02121e-07	TG(20:5_18:2_22:4)+NH4	TG(60:11)+NH4	(20:5_18:2_22:4)	(20:5)	(18:2)	TG	triglyceride	GL	Glycerolipids
POS1944	-0.0441348	-0.989532	2.05025	231668	207598	238067	16799.3	16853.3	9396.55	0.0635569	-3.97581	3.97581	2.51635e-05	TG(16:2e_10:0_11:3)+NH4	TG(37:5e)+NH4	(16:2e_10:0_11:3)	(16:2e)	(10:0)	TG	triglyceride	GL	Glycerolipids
POS1850	-0.0469636	-0.943	2.18165	104169	108320	128161	7514.92	12066.2	2152.43	0.0638002	-3.9703	3.9703	0.000179825	TG(35:2e)+NH4	TG(35:2e)+NH4	(35:2e)	(35:2e)		TG	triglyceride	GL	Glycerolipids
POS2322	0.0434601	0.998765	2.0189	128686	156725	132313	2.12443e+06	2.19963e+06	2.15768e+06	15.5168	3.95576	3.95576	1.08932e-07	TG(20:3_18:2_18:2)+NH4	TG(56:7)+NH4	(20:3_18:2_18:2)	(20:3)	(18:2)	TG	triglyceride	GL	Glycerolipids
POS728	0.0434375	0.997492	2.01785	44053	41069.9	32277.7	590060	640351	580091	15.4216	3.94688	3.94688	7.61849e-06	DG(18:1_22:4)+NH4	DG(40:5)+NH4	(18:1_22:4)	(18:1)	(22:4)	DG	diglyceride	GL	Glycerolipids
POS1904	0.0430185	0.999246	1.99839	17868.1	17574.7	15621.6	242908	259665	269849	15.1264	3.919	3.919	6.89085e-06	TG(11:0_11:2_14:0)+NH4	TG(36:2)+NH4	(11:0_11:2_14:0)	(11:0)	(11:2)	TG	triglyceride	GL	Glycerolipids
POS539	0.0429175	0.99981	1.99369	441767	430822	455074	6.43224e+06	6.61479e+06	6.92786e+06	15.0451	3.91123	3.91123	1.76491e-06	DG(32:0e)+Na	DG(32:0e)+Na	(32:0e)	(32:0e)		DG	diglyceride	GL	Glycerolipids
POS2231	-0.0602941	-0.811769	2.80091	376373	738330	472237	21504.5	835.263	83592.6	0.0667526	-3.90503	3.90503	0.0113002	TG(18:0_18:1_18:1)+NH4	TG(54:2)+NH4	(18:0_18:1_18:1)	(18:0)	(18:1)	TG	triglyceride	GL	Glycerolipids
POS2324	0.0425937	0.999951	1.97865	1.05081e+06	1.01266e+06	1.05251e+06	1.54171e+07	1.56273e+07	1.48733e+07	14.7362	3.8813	3.8813	3.70608e-07	TG(18:1_18:2_20:4)+NH4	TG(56:7)+NH4	(18:1_18:2_20:4)	(18:1)	(18:2)	TG	triglyceride	GL	Glycerolipids
POS2003	0.0426384	0.998469	1.98073	83783.7	96187	76097.4	1.28429e+06	1.25579e+06	1.22966e+06	14.7216	3.87987	3.87987	2.5529e-07	TG(40:8e)+Na	TG(40:8e)+Na	(40:8e)	(40:8e)		TG	triglyceride	GL	Glycerolipids
NEG21	-0.0426325	-0.991004	1.98046	70592.7	89084.3	61764.7	4065.96	6527.13	4527.82	0.0682839	-3.87231	3.87231	0.00104741	CL(72:18)-2H	CL(72:18)-2H	(72:18)	(72:18)		CL	Cardiolipin	GP	Glycerophospholipids(Phospholipids)
POS2425	0.0430745	0.989231	2.00099	3938.51	2445.15	4848.55	50241.6	59033.3	54868.7	14.6137	3.86925	3.86925	4.20365e-05	TG(28:0_18:1_22:1)+NH4	TG(68:2)+NH4	(28:0_18:1_22:1)	(28:0)	(18:1)	TG	triglyceride	GL	Glycerolipids
POS608	0.0423924	0.999952	1.9693	449822	447353	464510	6.48148e+06	6.68181e+06	6.64936e+06	14.5501	3.86296	3.86296	6.31626e-08	DG(34:3e)+H	DG(34:3e)+H	(34:3e)	(34:3e)		DG	diglyceride	GL	Glycerolipids
POS2316	0.0421702	0.993857	1.95898	281363	219108	203734	2.63439e+06	3.6756e+06	3.81916e+06	14.3838	3.84637	3.84637	0.00109979	TG(18:1_18:2_20:3)+NH4	TG(56:6)+NH4	(18:1_18:2_20:3)	(18:1)	(18:2)	TG	triglyceride	GL	Glycerolipids
POS2284	0.0423463	0.9932	1.96716	27373.9	29562.2	19207.2	403414	380491	309640	14.3616	3.84415	3.84415	0.000281763	TG(17:0_18:2_20:4)+NH4	TG(55:6)+NH4	(17:0_18:2_20:4)	(17:0)	(18:2)	TG	triglyceride	GL	Glycerolipids
POS1814	0.0421205	0.999748	1.95667	38332.9	38196.2	39949.7	534469	550577	581786	14.3102	3.83897	3.83897	3.12561e-06	TG(6:0_9:0_18:2)+NH4	TG(33:2)+NH4	(6:0_9:0_18:2)	(6:0)	(9:0)	TG	triglyceride	GL	Glycerolipids
POS580	0.0421711	0.992955	1.95902	42416.4	64982.4	69212.9	815333	816986	848939	14.0492	3.81242	3.81242	6.12745e-07	DG(34:0e)+Na	DG(34:0e)+Na	(34:0e)	(34:0e)		DG	diglyceride	GL	Glycerolipids
POS2279	0.0413666	0.998243	1.92165	96841.8	106300	82916.4	1.2699e+06	1.29052e+06	1.32317e+06	13.5762	3.76301	3.76301	2.37993e-07	TG(19:1_18:1_18:1)+NH4	TG(55:3)+NH4	(19:1_18:1_18:1)	(19:1)	(18:1)	TG	triglyceride	GL	Glycerolipids
POS27	-0.0411931	-0.997743	1.91359	349199	304676	341303	22851.3	27966.8	23063.7	0.0742398	-3.75166	3.75166	2.42602e-05	Cer(d16:2_17:1)+H	Cer(d33:3)+H	(d16:2_17:1)	(d16:2)	(17:1)	Cer	Ceramides	SP	Sphingolipids
POS2325	0.0411489	0.994377	1.91154	177982	215137	139556	2.46678e+06	2.16465e+06	2.44562e+06	13.2859	3.73182	3.73182	2.59132e-05	TG(16:0_18:1_22:6)+H	TG(56:7)+H	(16:0_18:1_22:6)	(16:0)	(18:1)	TG	triglyceride	GL	Glycerolipids
POS1127	-0.0409306	-0.998072	1.9014	331674	381468	314515	28447.6	25990.6	23071.3	0.0754234	-3.72884	3.72884	9.54901e-05	PC(20:0e_20:4)+H	PC(40:4e)+H	(20:0e_20:4)	(20:0e)	(20:4)	PC	phosphatidylcholine	GP	Glycerophospholipids(Phospholipids)
POS549	-0.0459753	-0.909251	2.13575	121936	104835	144895	9606.79	16558.7	1887.21	0.0754783	-3.7278	3.7278	0.000752916	DG(18:2_14:1)+Na	DG(32:3)+Na	(18:2_14:1)	(18:2)	(14:1)	DG	diglyceride	GL	Glycerolipids
NEG825	-0.0406156	-0.995905	1.88676	83891.4	70592	98184.8	6648.22	6895.74	5745.74	0.076344	-3.71134	3.71134	0.000618633	PS(40:6e)-H	PS(40:6e)-H	(40:6e)	(40:6e)		PS	phosphatidylserine	GP	Glycerophospholipids(Phospholipids)
POS2075	0.040638	0.999641	1.8878	272906	248430	272344	3.53241e+06	3.52865e+06	3.27003e+06	13.0167	3.70229	3.70229	3.38137e-06	TG(16:0_16:1_16:1)+NH4	TG(48:2)+NH4	(16:0_16:1_16:1)	(16:0)	(16:1)	TG	triglyceride	GL	Glycerolipids
POS28	0.0407079	0.997846	1.89105	55006.9	41255.4	50054.4	652287	657655	591263	12.9938	3.69975	3.69975	1.11946e-05	Cer(d33:4+O)+H	Cer(d33:4+O)+H	(d33:4+O)	(d33:4+O)		Cer	Ceramides	SP	Sphingolipids
POS733	0.0415823	0.977744	1.93167	62164.7	61108	26624.1	622641	675787	635922	12.9045	3.68981	3.68981	7.28516e-06	DG(18:1_22:5)+NH4	DG(40:6)+NH4	(18:1_22:5)	(18:1)	(22:5)	DG	diglyceride	GL	Glycerolipids
POS1822	0.0410353	0.968955	1.90626	11026.4	21430	7915.33	184853	196760	123074	12.501	3.64397	3.64397	0.00262397	TG(16:2e_6:0_11:1)+H	TG(33:3e)+H	(16:2e_6:0_11:1)	(16:2e)	(6:0)	TG	triglyceride	GL	Glycerolipids
POS2186	0.0399298	0.99967	1.8549	108708	116955	110290	1.38333e+06	1.37635e+06	1.42449e+06	12.4546	3.63861	3.63861	1.19196e-07	TG(16:0_18:1_19:0)+NH4	TG(53:1)+NH4	(16:0_18:1_19:0)	(16:0)	(18:1)	TG	triglyceride	GL	Glycerolipids
POS1045	-0.0402319	-0.991514	1.86894	189358	185812	212736	16002	19698.9	11554.8	0.0803797	-3.63702	3.63702	3.30909e-05	PC(16:1e_20:0)+H	PC(36:1e)+H	(16:1e_20:0)	(16:1e)	(20:0)	PC	phosphatidylcholine	GP	Glycerophospholipids(Phospholipids)
POS706	0.0398297	0.999383	1.85025	373499	331998	383876	4.39634e+06	4.72841e+06	4.33346e+06	12.3541	3.62692	3.62692	4.80858e-06	DG(18:1_20:4)+NH4	DG(38:5)+NH4	(18:1_20:4)	(18:1)	(20:4)	DG	diglyceride	GL	Glycerolipids
POS1838	-0.0421272	-0.948665	1.95698	115292	104727	138571	9529.06	16042.5	3692.38	0.0816086	-3.61513	3.61513	0.000493295	TG(12:1e_11:2_11:3)+H	TG(34:6e)+H	(12:1e_11:2_11:3)	(12:1e)	(11:2)	TG	triglyceride	GL	Glycerolipids
POS1337	-0.0399406	-0.992358	1.8554	189721	188150	196934	16156.8	19358.2	11563.9	0.0819041	-3.60992	3.60992	9.65813e-07	PE(39:1e)+H	PE(39:1e)+H	(39:1e)	(39:1e)		PE	phosphatidylethanolamine	GP	Glycerophospholipids(Phospholipids)
POS2330	0.0393905	0.999797	1.82985	169481	174835	181256	2.04241e+06	2.17818e+06	2.10559e+06	12.0368	3.58938	3.58938	1.02882e-06	TG(18:1_18:2_20:5)+H	TG(56:8)+H	(18:1_18:2_20:5)	(18:1)	(18:2)	TG	triglyceride	GL	Glycerolipids
POS1123	-0.0397396	-0.991754	1.84607	173658	190086	176674	18893	10686.5	15590.3	0.083583	-3.58065	3.58065	7.7915e-06	PC(20:1e_20:0)+H	PC(40:1e)+H	(20:1e_20:0)	(20:1e)	(20:0)	PC	phosphatidylcholine	GP	Glycerophospholipids(Phospholipids)
POS22	0.0392217	0.996562	1.82201	32034.7	37317.7	28611.7	404791	346156	413947	11.891	3.5718	3.5718	7.66044e-05	Cer(d32:5)+H-H2O	Cer(d32:5)+H-H2O	(d32:5)	(d32:5)		Cer	Ceramides	SP	Sphingolipids
POS2395	0.0390133	0.997808	1.81233	34871	43449.9	42383.9	436706	495970	481957	11.7198	3.55087	3.55087	1.83329e-05	TG(20:0_20:0_20:5)+NH4	TG(60:5)+NH4	(20:0_20:0_20:5)	(20:0)	(20:0)	TG	triglyceride	GL	Glycerolipids
POS2345	0.0418594	0.951013	1.94454	15985.3	60072	17939.9	360860	364018	369746	11.6453	3.54167	3.54167	2.18323e-05	TG(20:0_18:1_20:0)+NH4	TG(58:1)+NH4	(20:0_18:1_20:0)	(20:0)	(18:1)	TG	triglyceride	GL	Glycerolipids
POS2338	0.039525	0.974	1.8361	24797.1	12473.9	29945.8	232202	330748	213511	11.5516	3.53002	3.53002	0.00299819	TG(16:0_18:1_23:1)+NH4	TG(57:2)+NH4	(16:0_18:1_23:1)	(16:0)	(18:1)	TG	triglyceride	GL	Glycerolipids
POS585	0.0386789	0.999345	1.7968	276028	263953	269179	3.15744e+06	3.33708e+06	2.83386e+06	11.5285	3.52713	3.52713	4.26413e-05	DG(16:0_18:2)+NH4	DG(34:2)+NH4	(16:0_18:2)	(16:0)	(18:2)	DG	diglyceride	GL	Glycerolipids
POS2240	0.0384674	0.999692	1.78697	2.98729e+06	2.92073e+06	3.11719e+06	3.26012e+07	3.62751e+07	3.36438e+07	11.3593	3.5058	3.5058	9.05766e-06	TG(18:0_18:1_18:2)+NH4	TG(54:3)+NH4	(18:0_18:1_18:2)	(18:0)	(18:1)	TG	triglyceride	GL	Glycerolipids
POS617	-0.0403392	-0.947039	1.87392	80668	119351	123093	11283.8	13587.7	3684.57	0.0883782	-3.50017	3.50017	0.00211161	DG(17:1_18:1)+NH4	DG(35:2)+NH4	(17:1_18:1)	(17:1)	(18:1)	DG	diglyceride	GL	Glycerolipids
POS2353	0.0383982	0.998648	1.78376	80629.7	96006.3	83840	927939	1.01359e+06	998496	11.2871	3.49661	3.49661	4.84055e-06	TG(18:3_18:2_22:6)+H	TG(58:11)+H	(18:3_18:2_22:6)	(18:3)	(18:2)	TG	triglyceride	GL	Glycerolipids
POS2207	0.0383348	0.995907	1.78081	24795.8	32781.2	24261.3	279342	316990	318726	11.1813	3.48302	3.48302	2.96225e-05	TG(18:2_17:1_18:2)+NH4	TG(53:5)+NH4	(18:2_17:1_18:2)	(18:2)	(17:1)	TG	triglyceride	GL	Glycerolipids
POS2341	0.0382493	0.997828	1.77684	141166	151498	181688	1.8112e+06	1.80748e+06	1.66782e+06	11.1447	3.47828	3.47828	5.07704e-06	TG(27:0_12:3_18:1)+NH4	TG(57:4)+NH4	(27:0_12:3_18:1)	(27:0)	(12:3)	TG	triglyceride	GL	Glycerolipids
POS2067	0.0380036	0.999542	1.76543	428850	446073	481481	5.02022e+06	4.96044e+06	4.96304e+06	11.0171	3.46168	3.46168	5.49049e-09	TG(16:0_16:0_16:1)+NH4	TG(48:1)+NH4	(16:0_16:0_16:1)	(16:0)	(16:0)	TG	triglyceride	GL	Glycerolipids
POS2410	0.0378512	0.995231	1.75834	14034.7	18753	20024.8	182073	187527	201600	10.8156	3.43505	3.43505	9.21574e-06	TG(18:1_22:5_22:6)+NH4	TG(62:12)+NH4	(18:1_22:5_22:6)	(18:1)	(22:5)	TG	triglyceride	GL	Glycerolipids
POS692	-0.0375151	-0.999817	1.74273	1.35409e+06	1.39557e+06	1.33966e+06	123223	129591	129631	0.0935228	-3.41854	3.41854	2.09355e-07	DG(37:4e)+NH4	DG(37:4e)+NH4	(37:4e)	(37:4e)		DG	diglyceride	GL	Glycerolipids
POS609	0.0428261	0.879826	1.98945	719.498	6813.11	5185.46	53313.3	50330.4	32165.7	10.6785	3.41663	3.41663	0.00391687	DG(34:4)+Na	DG(34:4)+Na	(34:4)	(34:4)		DG	diglyceride	GL	Glycerolipids
POS2329	0.0374701	0.999814	1.74064	456333	466523	448089	4.89602e+06	4.78222e+06	4.94303e+06	10.6651	3.41483	3.41483	8.3883e-08	TG(18:2_18:2_20:4)+NH4	TG(56:8)+NH4	(18:2_18:2_20:4)	(18:2)	(18:2)	TG	triglyceride	GL	Glycerolipids
POS2376	0.0375406	0.998622	1.74392	1.08408e+06	886681	1.08872e+06	1.08096e+07	1.09781e+07	1.08153e+07	10.6564	3.41365	3.41365	3.57351e-08	TG(22:5_18:2_18:2)+NH4	TG(58:9)+NH4	(22:5_18:2_18:2)	(22:5)	(18:2)	TG	triglyceride	GL	Glycerolipids
POS175	-0.0374797	-0.989982	1.74109	81216.7	113554	78667.8	9779.17	6477.76	9499.16	0.0941934	-3.40823	3.40823	0.00185244	Cer(d19:1_24:0+O)+Na	Cer(d43:1+O)+Na	(d19:1_24:0+O)	(d19:1)	(24:0+O)	Cer	Ceramides	SP	Sphingolipids
POS1980	0.0376879	0.9916	1.75076	13274.4	18662.1	11330.4	146930	164741	146864	10.5978	3.4057	3.4057	2.6028e-05	TG(38:4e)+Na	TG(38:4e)+Na	(38:4e)	(38:4e)		TG	triglyceride	GL	Glycerolipids
POS2368	0.037243	0.999312	1.73009	347563	384771	358133	3.86052e+06	3.68265e+06	3.91858e+06	10.5109	3.39381	3.39381	1.11513e-06	TG(18:1_18:1_22:5)+NH4	TG(58:7)+NH4	(18:1_18:1_22:5)	(18:1)	(18:1)	TG	triglyceride	GL	Glycerolipids
POS2349	0.0381568	0.972667	1.77254	182336	72017.9	83621.8	1.02815e+06	1.21575e+06	1.20364e+06	10.2005	3.35057	3.35057	0.00012107	TG(18:1_18:3_22:6)+H	TG(58:10)+H	(18:1_18:3_22:6)	(18:1)	(18:3)	TG	triglyceride	GL	Glycerolipids
POS2311	0.0366348	0.99818	1.70184	379441	418262	479169	4.25104e+06	4.25871e+06	4.34991e+06	10.0712	3.33217	3.33217	9.24166e-08	TG(18:1_18:1_20:3)+NH4	TG(56:5)+NH4	(18:1_18:1_20:3)	(18:1)	(18:1)	TG	triglyceride	GL	Glycerolipids
POS2032	-0.0370753	-0.98296	1.7223	208035	187377	225679	13117.4	25111	23605.2	0.0995565	-3.32834	3.32834	9.04973e-05	TG(20:0_10:3_14:4)+NH4	TG(44:7)+NH4	(20:0_10:3_14:4)	(20:0)	(10:3)	TG	triglyceride	GL	Glycerolipids
POS2079	0.0364337	0.997934	1.69249	145038	125692	112418	1.30207e+06	1.25079e+06	1.25315e+06	9.93352	3.31231	3.31231	4.81312e-07	TG(15:0_16:0_18:1)+NH4	TG(49:1)+NH4	(15:0_16:0_18:1)	(15:0)	(16:0)	TG	triglyceride	GL	Glycerolipids
POS2397	0.0363501	0.995983	1.68861	29768.6	23911.6	32355.8	258448	319634	272249	9.88344	3.30501	3.30501	0.000167943	TG(20:1_18:1_22:4)+NH4	TG(60:6)+NH4	(20:1_18:1_22:4)	(20:1)	(18:1)	TG	triglyceride	GL	Glycerolipids
POS2301	0.0361544	0.999713	1.67952	236587	243765	255238	2.38825e+06	2.37788e+06	2.45011e+06	9.81014	3.29427	3.29427	7.96694e-08	TG(16:0_18:1_22:1)+NH4	TG(56:2)+NH4	(16:0_18:1_22:1)	(16:0)	(18:1)	TG	triglyceride	GL	Glycerolipids
POS803	0.036212	0.987906	1.6822	25703.7	43710	42260.2	331964	364510	376133	9.60481	3.26376	3.26376	2.43506e-05	Hex2Cer(m42:4)+NH4	Hex2Cer(m42:4)+NH4	(m42:4)	(m42:4)		Hex2Cer	Hexosyl ceramide	SP	Sphingolipids
POS2382	0.0358534	0.990972	1.66554	53980	52576.7	33990.7	429521	434064	462322	9.43387	3.23785	3.23785	5.27034e-06	TG(18:0_20:4_22:6)+NH4	TG(60:10)+NH4	(18:0_20:4_22:6)	(18:0)	(20:4)	TG	triglyceride	GL	Glycerolipids
POS2049	0.0356888	0.991499	1.65789	36392	24674.5	39902.7	301441	343582	297746	9.3372	3.22299	3.22299	5.34391e-05	TG(16:0_12:0_18:2)+NH4	TG(46:2)+NH4	(16:0_12:0_18:2)	(16:0)	(12:0)	TG	triglyceride	GL	Glycerolipids
POS1778	0.0353011	0.995896	1.63988	87010.9	79846.1	65813	635910	792554	727895	9.26788	3.21224	3.21224	0.000151925	TG(6:0_6:0_10:4)+H	TG(22:4)+H	(6:0_6:0_10:4)	(6:0)	(6:0)	TG	triglyceride	GL	Glycerolipids
POS2411	0.0352297	0.998682	1.63657	101957	86711	100615	915322	928245	828610	9.23723	3.20746	3.20746	1.49826e-05	TG(18:1_22:6_22:6)+NH4	TG(62:13)+NH4	(18:1_22:6_22:6)	(18:1)	(22:6)	TG	triglyceride	GL	Glycerolipids
POS727	0.035528	0.985699	1.65042	20792.4	36138.1	36216.9	276303	274263	302697	9.16035	3.1954	3.1954	1.7463e-05	DG(40:5)+NH4	DG(40:5)+NH4	(40:5)	(40:5)		DG	diglyceride	GL	Glycerolipids
POS1401	-0.035772	-0.977454	1.66176	121790	165701	132043	15512.9	9410.5	20965.9	0.109381	-3.19256	3.19256	0.000806371	PE(42:2)+H	PE(42:2)+H	(42:2)	(42:2)		PE	phosphatidylethanolamine	GP	Glycerophospholipids(Phospholipids)
POS2040	-0.0349747	-0.9986	1.62472	344222	417883	405721	43188.2	40786.3	43936.4	0.109529	-3.19061	3.19061	0.000109482	TG(22:6_11:3_12:4)+NH4	TG(45:13)+NH4	(22:6_11:3_12:4)	(22:6)	(11:3)	TG	triglyceride	GL	Glycerolipids
POS2371	0.0347905	0.998371	1.61616	232331	258666	216817	2.10556e+06	2.03895e+06	2.21874e+06	8.99	3.16832	3.16832	3.98262e-06	TG(18:1_18:2_22:5)+NH4	TG(58:8)+NH4	(18:1_18:2_22:5)	(18:1)	(18:2)	TG	triglyceride	GL	Glycerolipids
POS1978	0.0353222	0.982686	1.64086	25549	40155.8	19869	249795	256884	257578	8.93096	3.15882	3.15882	4.15208e-06	TG(20:1_6:0_12:2)+NH4	TG(38:3)+NH4	(20:1_6:0_12:2)	(20:1)	(6:0)	TG	triglyceride	GL	Glycerolipids
POS2365	0.0345313	0.999834	1.60412	510663	512243	532938	4.69057e+06	4.56399e+06	4.52477e+06	8.8565	3.14674	3.14674	1.41892e-07	TG(18:1_18:1_22:4)+NH4	TG(58:6)+NH4	(18:1_18:1_22:4)	(18:1)	(18:1)	TG	triglyceride	GL	Glycerolipids
POS1808	0.0341859	0.993868	1.58808	42777.7	44638.6	49974.4	433499	321747	446783	8.74899	3.12912	3.12912	0.000866939	TG(16:0_8:0_9:0)+NH4	TG(33:0)+NH4	(16:0_8:0_9:0)	(16:0)	(8:0)	TG	triglyceride	GL	Glycerolipids
POS86	-0.0345683	-0.990652	1.60584	1.34136e+06	1.39507e+06	1.4249e+06	116598	181843	179264	0.114796	-3.12285	3.12285	2.90993e-06	Cer(d38:0+O)+Na	Cer(d38:0+O)+Na	(d38:0+O)	(d38:0+O)		Cer	Ceramides	SP	Sphingolipids
POS2403	0.0342358	0.997271	1.59039	128468	141553	154307	1.36112e+06	1.21111e+06	1.11925e+06	8.6996	3.12095	3.12095	0.000104718	TG(20:1_18:2_22:6)+NH4	TG(60:9)+NH4	(20:1_18:2_22:6)	(20:1)	(18:2)	TG	triglyceride	GL	Glycerolipids
POS1840	0.0341955	0.994109	1.58852	28167.8	29478	22780.7	248475	197526	252131	8.68037	3.11776	3.11776	0.000315057	TG(6:0_8:0_21:0)+NH4	TG(35:0)+NH4	(6:0_8:0_21:0)	(6:0)	(8:0)	TG	triglyceride	GL	Glycerolipids
POS2385	0.0340835	0.999424	1.58332	218345	240613	223769	1.94634e+06	1.93854e+06	1.99066e+06	8.60598	3.10534	3.10534	6.35022e-08	TG(18:1_20:4_22:6)+NH4	TG(60:11)+NH4	(18:1_20:4_22:6)	(18:1)	(20:4)	TG	triglyceride	GL	Glycerolipids
NEG841	-0.0340452	-0.99604	1.58154	228869	267533	219599	27250.1	24248.7	32228.5	0.116937	-3.09619	3.09619	0.00014358	PS(42:8e)-H	PS(42:8e)-H	(42:8e)	(42:8e)		PS	phosphatidylserine	GP	Glycerophospholipids(Phospholipids)
NEG25	-0.0340024	-0.999376	1.57955	52341.9	53801.4	50997.9	6357.61	5627.88	6396.64	0.116978	-3.09569	3.09569	6.7406e-07	CL(73:11)-2H	CL(73:11)-2H	(73:11)	(73:11)		CL	Cardiolipin	GP	Glycerophospholipids(Phospholipids)
POS2402	0.0339233	0.999173	1.57588	326721	354836	335395	2.86542e+06	2.76674e+06	3.04096e+06	8.52855	3.0923	3.0923	5.93541e-06	TG(18:1_20:3_22:5)+NH4	TG(60:9)+NH4	(18:1_20:3_22:5)	(18:1)	(20:3)	TG	triglyceride	GL	Glycerolipids
POS2043	-0.0360287	-0.945458	1.67368	77012.1	76352.7	112576	18755.1	5533.39	6966.94	0.117528	-3.08893	3.08893	0.00350305	TG(14:1e_11:4_20:4)+NH4	TG(45:9e)+NH4	(14:1e_11:4_20:4)	(14:1e)	(11:4)	TG	triglyceride	GL	Glycerolipids
POS2319	0.0337028	0.997735	1.56564	133019	137294	166168	1.16494e+06	1.26536e+06	1.22146e+06	8.36638	3.0646	3.0646	4.10923e-06	TG(18:0_18:1_20:5)+H	TG(56:6)+H	(18:0_18:1_20:5)	(18:0)	(18:1)	TG	triglyceride	GL	Glycerolipids
POS2466	0.0336097	0.999354	1.56131	537677	562129	597180	4.6412e+06	4.63744e+06	4.89499e+06	8.35224	3.06216	3.06216	1.1437e-06	WE(2:0_18:2)+NH4	WE(20:2)+NH4	(2:0_18:2)	(2:0)	(18:2)	WE	wax exters	FA	Fatty Acyls
POS1946	0.0412722	0.839468	1.91726	27349.9	50733.7	3201.09	193134	260195	222032	8.30858	3.0546	3.0546	0.00113609	TG(6:0_11:2_20:4)+NH4	TG(37:6)+NH4	(6:0_11:2_20:4)	(6:0)	(11:2)	TG	triglyceride	GL	Glycerolipids
POS702	0.033507	0.998767	1.55654	43854.5	39159.5	45879	367669	367167	333436	8.28806	3.05103	3.05103	1.08256e-05	DG(18:1_20:3)+NH4	DG(38:4)+NH4	(18:1_20:3)	(18:1)	(20:3)	DG	diglyceride	GL	Glycerolipids
POS2005	-0.0365172	-0.91342	1.69638	103872	86867.3	135211	4245.27	12149.9	23229.3	0.121566	-3.04019	3.04019	0.00327788	TG(14:0e_11:4_16:0)+Na	TG(41:4e)+Na	(14:0e_11:4_16:0)	(14:0e)	(11:4)	TG	triglyceride	GL	Glycerolipids
POS210	-0.0373123	-0.896189	1.73331	375470	435856	416384	64896.3	72899.6	12143.9	0.12213	-3.03351	3.03351	0.0001608	Cer(m20:1_18:2+2O)+H	Cer(m38:3+2O)+H	(m20:1_18:2+2O)	(m20:1)	(18:2+2O)	Cer	Ceramides	SP	Sphingolipids
POS501	-0.0334897	-0.991866	1.55573	278478	316831	310189	35565.7	45588.3	29518.9	0.122223	-3.03241	3.03241	3.14713e-05	DG(24:5e)+Na	DG(24:5e)+Na	(24:5e)	(24:5e)		DG	diglyceride	GL	Glycerolipids
POS1977	0.0337666	0.966936	1.5686	11969.4	26688.2	22364.3	175772	127139	194083	8.14452	3.02583	3.02583	0.00207045	TG(4:0_11:2_23:1)+NH4	TG(38:3)+NH4	(4:0_11:2_23:1)	(4:0)	(11:2)	TG	triglyceride	GL	Glycerolipids
POS306	-0.0331854	-0.998538	1.5416	1.0364e+06	940322	1.02455e+06	117646	132543	118682	0.122905	-3.02438	3.02438	8.82877e-06	Cer(t17:1_23:2)+Na	Cer(t40:3)+Na	(t17:1_23:2)	(t17:1)	(23:2)	Cer	Ceramides	SP	Sphingolipids
POS753	-0.0336227	-0.985504	1.56191	251517	277838	269406	24554.8	29052.9	45197.8	0.123698	-3.0151	3.0151	1.98002e-05	DG(42:8e)+Na	DG(42:8e)+Na	(42:8e)	(42:8e)		DG	diglyceride	GL	Glycerolipids
NEG801	-0.0327795	-0.992196	1.52274	137669	104571	112017	14762.1	17321.5	12593.3	0.126114	-2.9872	2.9872	0.000520621	PS(35:1)-H	PS(35:1)-H	(35:1)	(35:1)		PS	phosphatidylserine	GP	Glycerophospholipids(Phospholipids)
NEG847	-0.0328141	-0.999	1.52435	64682.7	63769.4	65854.8	8681.46	7384.12	8456.84	0.126205	-2.98616	2.98616	1.60715e-07	PS(46:3)-H	PS(46:3)-H	(46:3)	(46:3)		PS	phosphatidylserine	GP	Glycerophospholipids(Phospholipids)
POS2348	0.0324482	0.999633	1.50735	659682	591559	617175	4.82792e+06	4.91167e+06	4.74986e+06	7.75494	2.95512	2.95512	1.27104e-07	TG(18:2_18:2_22:6)+NH4	TG(58:10)+NH4	(18:2_18:2_22:6)	(18:2)	(18:2)	TG	triglyceride	GL	Glycerolipids
POS2392	0.0323093	0.999331	1.5009	31847.9	35513.2	33614.6	261096	261975	253652	7.69218	2.94339	2.94339	1.52413e-07	TG(18:1_18:1_24:1)+NH4	TG(60:3)+NH4	(18:1_18:1_24:1)	(18:1)	(18:1)	TG	triglyceride	GL	Glycerolipids
POS2288	-0.032229	-0.964596	1.49717	280083	211334	142479	33331.7	17789.8	31842	0.130878	-2.9337	2.9337	0.0101248	TG(24:1_11:2_20:5)+NH4	TG(55:8)+NH4	(24:1_11:2_20:5)	(24:1)	(11:2)	TG	triglyceride	GL	Glycerolipids
POS2381	0.0320798	0.99902	1.49024	262736	292405	295748	2.10837e+06	2.12431e+06	2.21686e+06	7.57977	2.92215	2.92215	7.759e-07	TG(20:3_18:2_22:5)+NH4	TG(60:10)+NH4	(20:3_18:2_22:5)	(20:3)	(18:2)	TG	triglyceride	GL	Glycerolipids
NEG26	-0.0319209	-0.995391	1.48286	176304	167155	190797	26649.7	24872.5	19997.9	0.133869	-2.90111	2.90111	2.7528e-05	CL(73:13)-2H	CL(73:13)-2H	(73:13)	(73:13)		CL	Cardiolipin	GP	Glycerophospholipids(Phospholipids)
POS1842	0.0312731	0.991243	1.45277	49542.7	62406.6	58949.7	463771	333304	444116	7.26271	2.86051	2.86051	0.000941957	TG(6:0_6:0_23:1)+NH4	TG(35:1)+NH4	(6:0_6:0_23:1)	(6:0)	(6:0)	TG	triglyceride	GL	Glycerolipids
POS2572	0.0361578	0.86182	1.67968	4976.1	583.051	1294.38	12913.9	10860	25020.6	7.11961	2.8318	2.8318	0.0390032	ZyE(38:5)+H	ZyE(38:5)+H	(38:5)	(38:5)		ZyE	zymosterol	ST	Serol lipids
NEG347	0.0311127	0.988187	1.44531	73356	57906.4	89143.7	468024	626313	466852	7.08324	2.82441	2.82441	0.00114048	Hex2Cer(d40:1)-H	Hex2Cer(d40:1)-H	(d40:1)	(d40:1)		Hex2Cer	Hexosyl ceramide	SP	Sphingolipids
POS2227	0.0309322	0.999822	1.43693	694492	707146	690934	4.76157e+06	4.99274e+06	5.01343e+06	7.05722	2.8191	2.8191	8.0364e-07	TG(18:0_18:0_18:1)+NH4	TG(54:1)+NH4	(18:0_18:0_18:1)	(18:0)	(18:0)	TG	triglyceride	GL	Glycerolipids
POS2055	-0.0352699	-0.834891	1.63843	319095	140829	380949	72021.1	7628.28	39530.2	0.141733	-2.81875	2.81875	0.0317974	TG(10:0_14:4_22:3)+NH4	TG(46:7)+NH4	(10:0_14:4_22:3)	(10:0)	(14:4)	TG	triglyceride	GL	Glycerolipids
POS2027	-0.0312716	-0.985337	1.4527	403663	422005	425233	70077.7	66693	41307.2	0.14236	-2.81239	2.81239	5.92864e-06	TG(20:0_10:1_14:4)+NH4	TG(44:5)+NH4	(20:0_10:1_14:4)	(20:0)	(10:1)	TG	triglyceride	GL	Glycerolipids
POS1539	-0.0309496	-0.993226	1.43774	343660	365654	394913	59947.1	41685.5	56569.2	0.143269	-2.8032	2.8032	3.78443e-05	PI(33:3e)+H	PI(33:3e)+H	(33:3e)	(33:3e)		PI	phosphatidylinositol	GP	Glycerophospholipids(Phospholipids)
POS1771	-0.0382359	-0.869071	1.77622	4.38514e+06	3.63332e+06	4.55047e+06	203752	1.42628e+06	173773	0.143513	-2.80075	2.80075	0.00199457	TG(4:0_6:0_11:2)+NH4	TG(21:2)+NH4	(4:0_6:0_11:2)	(4:0)	(6:0)	TG	triglyceride	GL	Glycerolipids
NEG720	0.0307309	0.997408	1.42758	16697.9	15517.9	13630.6	102707	115459	100548	6.95178	2.79738	2.79738	4.33699e-05	PG(36:4e)-H	PG(36:4e)-H	(36:4e)	(36:4e)		PG	phosphatidylglycerol	GP	Glycerophospholipids(Phospholipids)
POS701	0.0306421	0.999459	1.42345	49941	47495	48896.8	317948	342770	353572	6.93139	2.79314	2.79314	1.05941e-05	DG(38:4)+NH4	DG(38:4)+NH4	(38:4)	(38:4)		DG	diglyceride	GL	Glycerolipids
POS573	-0.0306257	-0.97871	1.42269	698944	903460	1.09603e+06	94016	145070	152926	0.145274	-2.78316	2.78316	0.00269926	DG(33:4e)+H	DG(33:4e)+H	(33:4e)	(33:4e)		DG	diglyceride	GL	Glycerolipids
POS432	-0.0304848	-0.987049	1.41614	459049	352967	438104	78730.9	50796.5	55043.9	0.147643	-2.75982	2.75982	0.000452214	DG(8:1e_11:3)+NH4	DG(19:4e)+NH4	(8:1e_11:3)	(8:1e)	(11:3)	DG	diglyceride	GL	Glycerolipids
POS1829	0.0320379	0.933708	1.48829	9403.31	31462	26792	148852	137662	169290	6.73694	2.75209	2.75209	0.000347907	TG(12:1e_10:0_11:3)+H	TG(33:4e)+H	(12:1e_10:0_11:3)	(12:1e)	(10:0)	TG	triglyceride	GL	Glycerolipids
POS522	-0.0301927	-0.93468	1.40258	467866	239381	550864	51418.5	94418.1	41030.9	0.14853	-2.75117	2.75117	0.0194939	DG(31:1e)+Na	DG(31:1e)+Na	(31:1e)	(31:1e)		DG	diglyceride	GL	Glycerolipids
POS1871	0.0319414	0.944354	1.48381	62603.3	195117	85406.5	714308	715047	878107	6.7248	2.74949	2.74949	0.000655037	TG(6:0_11:2_18:3)+H	TG(35:5)+H	(6:0_11:2_18:3)	(6:0)	(11:2)	TG	triglyceride	GL	Glycerolipids
POS710	0.0301712	0.999289	1.40158	515859	551104	565419	3.6705e+06	3.80063e+06	3.50347e+06	6.72305	2.74912	2.74912	3.67877e-06	DG(18:2_20:4)+NH4	DG(38:6)+NH4	(18:2_20:4)	(18:2)	(20:4)	DG	diglyceride	GL	Glycerolipids
NEG364	-0.0301843	-0.994113	1.40219	3.04069e+06	2.72714e+06	2.86902e+06	406553	510485	374616	0.149552	-2.74128	2.74128	1.61853e-05	LPC(16:1)+HCOO	LPC(16:1)+HCOO	(16:1)	(16:1)		LPC	lysophosphatidylcholine	GP	Glycerophospholipids(Phospholipids)
NEG489	-0.029958	-0.994085	1.39167	140576	103731	115384	19346.3	17928.2	16571.8	0.149702	-2.73984	2.73984	0.000728319	PC(18:0_14:2)+HCOO	PC(32:2)+HCOO	(18:0_14:2)	(18:0)	(14:2)	PC	phosphatidylcholine	GP	Glycerophospholipids(Phospholipids)
POS739	0.0299781	0.999479	1.39261	654175	715742	683935	4.52451e+06	4.56929e+06	4.54427e+06	6.64024	2.73124	2.73124	6.31758e-09	DG(18:2_22:6)+NH4	DG(40:8)+NH4	(18:2_22:6)	(18:2)	(22:6)	DG	diglyceride	GL	Glycerolipids
NEG314	-0.0298128	-0.999313	1.38493	414088	439912	401493	67250.9	62323	61477.6	0.152173	-2.71622	2.71622	6.46235e-06	Hex1Cer(d42:1)+HCOO	Hex1Cer(d42:1)+HCOO	(d42:1)	(d42:1)		Hex1Cer	Hexosyl ceramide	SP	Sphingolipids
POS2274	0.0297095	0.998237	1.38013	50989.6	42577.4	45680	317653	298342	291242	6.5153	2.70383	2.70383	6.47219e-06	TG(18:0_18:1_19:0)+NH4	TG(55:1)+NH4	(18:0_18:1_19:0)	(18:0)	(18:1)	TG	triglyceride	GL	Glycerolipids
POS2312	0.0295648	0.999312	1.37341	2.29024e+06	2.52421e+06	2.48159e+06	1.58112e+07	1.56663e+07	1.57132e+07	6.468	2.69332	2.69332	9.39636e-09	TG(18:0_18:2_20:3)+NH4	TG(56:5)+NH4	(18:0_18:2_20:3)	(18:0)	(18:2)	TG	triglyceride	GL	Glycerolipids
NEG556	-0.0291992	-0.999354	1.35643	235791	255135	240416	39907.7	36159	39692.1	0.158283	-2.65942	2.65942	4.23892e-06	PC(16:2e_22:6)+HCOO	PC(38:8e)+HCOO	(16:2e_22:6)	(16:2e)	(22:6)	PC	phosphatidylcholine	GP	Glycerophospholipids(Phospholipids)
POS2356	0.0290528	0.999957	1.34962	100264	98379.8	99095.5	612319	623796	629459	6.26581	2.6475	2.6475	5.31783e-08	TG(16:0_18:1_24:1)+NH4	TG(58:2)+NH4	(16:0_18:1_24:1)	(16:0)	(18:1)	TG	triglyceride	GL	Glycerolipids
POS2482	-0.0288018	-0.980674	1.33796	324023	281655	199705	50924.2	43747.1	34861.9	0.160834	-2.63635	2.63635	0.00360036	WE(7:0_14:2)+NH4	WE(21:2)+NH4	(7:0_14:2)	(7:0)	(14:2)	WE	wax exters	FA	Fatty Acyls
POS2445	-0.0287362	-0.99973	1.33492	6.00325e+06	6.1418e+06	6.04564e+06	1.02196e+06	938619	1.00397e+06	0.162971	-2.61731	2.61731	4.8687e-08	WE(2:0_16:4)+NH4	WE(18:4)+NH4	(2:0_16:4)	(2:0)	(16:4)	WE	wax exters	FA	Fatty Acyls
POS286	0.0287804	0.995838	1.33697	8449.81	6403.72	7246.71	46131.1	42541.8	46624.6	6.12199	2.614	2.614	1.18215e-05	Cer(t36:1+2O)+H	Cer(t36:1+2O)+H	(t36:1+2O)	(t36:1+2O)		Cer	Ceramides	SP	Sphingolipids
POS2408	0.0285568	0.997804	1.32658	101830	103672	122357	677222	660201	646915	6.05241	2.59751	2.59751	9.25851e-07	TG(18:1_22:4_22:6)+NH4	TG(62:11)+NH4	(18:1_22:4_22:6)	(18:1)	(22:4)	TG	triglyceride	GL	Glycerolipids
POS2128	-0.0300783	-0.927229	1.39726	853112	805761	782160	56945.5	186666	167876	0.168571	-2.56857	2.56857	0.000119499	TG(12:1e_17:0_22:6)+Na	TG(51:7e)+Na	(12:1e_17:0_22:6)	(12:1e)	(17:0)	TG	triglyceride	GL	Glycerolipids
POS2304	0.0281336	0.999675	1.30692	550179	544967	524290	3.26867e+06	3.21453e+06	3.09223e+06	5.91282	2.56385	2.56385	9.38757e-07	TG(20:0_18:1_18:2)+NH4	TG(56:3)+NH4	(20:0_18:1_18:2)	(20:0)	(18:1)	TG	triglyceride	GL	Glycerolipids
POS2187	-0.0299285	-0.929819	1.3903	850650	805563	778271	58484	187085	166454	0.169245	-2.56282	2.56282	0.000116835	TG(20:2e_11:3_22:5)+H	TG(53:10e)+H	(20:2e_11:3_22:5)	(20:2e)	(11:3)	TG	triglyceride	GL	Glycerolipids
POS186	-0.028088	-0.999554	1.3048	217721	230651	218279	36376.8	38640.4	38058.9	0.169618	-2.55964	2.55964	1.72089e-06	Cer(d45:4)+H	Cer(d45:4)+H	(d45:4)	(d45:4)		Cer	Ceramides	SP	Sphingolipids
POS1846	0.0273197	0.969106	1.26911	47635.8	63613	55784.2	266854	244537	461571	5.82496	2.54225	2.54225	0.0177086	TG(4:0_11:2_20:0)+NH4	TG(35:2)+NH4	(4:0_11:2_20:0)	(4:0)	(11:2)	TG	triglyceride	GL	Glycerolipids
POS1804	0.0278787	0.998371	1.29508	136686	117164	128476	749586	776557	694737	5.80887	2.53826	2.53826	1.5733e-05	TG(16:2e_6:0_9:0)+H	TG(31:2e)+H	(16:2e_6:0_9:0)	(16:2e)	(6:0)	TG	triglyceride	GL	Glycerolipids
POS1902	0.0276509	0.966978	1.2845	24065.6	28292.3	16445.1	175879	116476	103556	5.75428	2.52463	2.52463	0.00841189	TG(4:0_11:0_21:1)+NH4	TG(36:1)+NH4	(4:0_11:0_21:1)	(4:0)	(11:0)	TG	triglyceride	GL	Glycerolipids
NEG313	-0.0275908	-0.999517	1.28171	196871	196313	204137	35053.1	35896.5	33602	0.175034	-2.51429	2.51429	3.80478e-07	Hex1Cer(d41:1)+HCOO	Hex1Cer(d41:1)+HCOO	(d41:1)	(d41:1)		Hex1Cer	Hexosyl ceramide	SP	Sphingolipids
NEG816	-0.0275904	-0.99911	1.28169	61888.8	62681.3	63604.3	11673.8	10997	10308	0.175257	-2.51246	2.51246	1.34691e-07	PS(38:5e)-H	PS(38:5e)-H	(38:5e)	(38:5e)		PS	phosphatidylserine	GP	Glycerophospholipids(Phospholipids)
POS2361	0.0282698	0.964475	1.31325	3311.24	5913.2	7267.53	29444.3	29545.2	34845.9	5.68976	2.50837	2.50837	0.000266482	TG(18:3e_19:0_21:1)+Na	TG(58:4e)+Na	(18:3e_19:0_21:1)	(18:3e)	(19:0)	TG	triglyceride	GL	Glycerolipids
POS938	0.027462	0.996229	1.27572	627541	500076	537038	3.3786e+06	3.04963e+06	2.97323e+06	5.6477	2.49766	2.49766	3.80873e-05	LSM(t20:0)+H	LSM(t20:0)+H	(t20:0)	(t20:0)		LSM	lysosphingomyelin	SP	Sphingolipids
POS1851	0.0282967	0.962247	1.3145	23542.3	51213.1	26348.1	196152	205023	169377	5.64325	2.49653	2.49653	0.000350772	TG(35:3)+NH4	TG(35:3)+NH4	(35:3)	(35:3)		TG	triglyceride	GL	Glycerolipids
POS1801	0.0281312	0.970754	1.30681	19353.1	24080.7	40130.7	167402	156956	147135	5.64227	2.49628	2.49628	0.000113453	TG(16:0_6:0_9:0)+NH4	TG(31:0)+NH4	(16:0_6:0_9:0)	(16:0)	(6:0)	TG	triglyceride	GL	Glycerolipids
POS2045	0.0274767	0.996397	1.27641	123095	94154.8	105304	598808	610794	607616	5.63384	2.49412	2.49412	6.83474e-07	TG(16:0_12:0_18:1)+NH4	TG(46:1)+NH4	(16:0_12:0_18:1)	(16:0)	(12:0)	TG	triglyceride	GL	Glycerolipids
POS1280	-0.0273685	-0.99389	1.27138	1.10925e+06	1.11744e+06	1.08535e+06	182168	234574	175583	0.17884	-2.48326	2.48326	1.72131e-06	PE(18:0p_20:0)+H	PE(38:0p)+H	(18:0p_20:0)	(18:0p)	(20:0)	PE	phosphatidylethanolamine	GP	Glycerophospholipids(Phospholipids)
POS721	-0.0274591	-0.972303	1.27559	195773	229181	153153	25470.7	45670.9	32369	0.179051	-2.48156	2.48156	0.00226041	DG(38:7e)+NH4	DG(38:7e)+NH4	(38:7e)	(38:7e)		DG	diglyceride	GL	Glycerolipids
NEG588	0.0271502	0.994084	1.26124	296104	365084	376004	2.0882e+06	1.91376e+06	1.74761e+06	5.5434	2.47077	2.47077	0.000101598	PE(4:0_13:0)-H	PE(17:0)-H	(4:0_13:0)	(4:0)	(13:0)	PE	phosphatidylethanolamine	GP	Glycerophospholipids(Phospholipids)
POS2081	0.0270615	0.999	1.25712	169081	163604	182502	966838	913702	964179	5.52172	2.46512	2.46512	1.79403e-06	TG(15:0_16:0_18:2)+NH4	TG(49:2)+NH4	(15:0_16:0_18:2)	(15:0)	(16:0)	TG	triglyceride	GL	Glycerolipids
POS1496	0.0273561	0.96364	1.2708	72430.8	41456.3	34585.7	272062	307571	220095	5.38636	2.42931	2.42931	0.00147941	PG(36:5)+NH4	PG(36:5)+NH4	(36:5)	(36:5)		PG	phosphatidylglycerol	GP	Glycerophospholipids(Phospholipids)
NEG312	-0.0265519	-0.998974	1.23345	491291	525366	534545	98481.9	99901.5	91551.6	0.18691	-2.41959	2.41959	6.16482e-06	Hex1Cer(d18:1_22:0)+HCOO	Hex1Cer(d40:1)+HCOO	(d18:1_22:0)	(d18:1)	(22:0)	Hex1Cer	Hexosyl ceramide	SP	Sphingolipids
POS414	0.0264988	0.99436	1.23098	244291	292453	226676	1.38906e+06	1.25486e+06	1.41306e+06	5.3142	2.40985	2.40985	3.20968e-05	DG(11:0_6:0)+NH4	DG(17:0)+NH4	(11:0_6:0)	(11:0)	(6:0)	DG	diglyceride	GL	Glycerolipids
POS2366	0.0264045	0.998434	1.2266	92933.1	94549.1	93823.1	484893	468918	540586	5.31237	2.40936	2.40936	4.90632e-05	TG(18:0_18:0_22:6)+NH4	TG(58:6)+NH4	(18:0_18:0_22:6)	(18:0)	(18:0)	TG	triglyceride	GL	Glycerolipids
POS295	-0.026167	-0.99961	1.21557	2.84169e+07	3.02141e+07	2.89123e+07	5.50833e+06	5.741e+06	5.51321e+06	0.191477	-2.38476	2.38476	1.65787e-06	Cer(t38:3)+Na	Cer(t38:3)+Na	(t38:3)	(t38:3)		Cer	Ceramides	SP	Sphingolipids
POS553	-0.0262039	-0.98942	1.21728	447646	602653	496778	105120	81490	109707	0.191533	-2.38433	2.38433	0.000860661	DG(33:1e)+Na	DG(33:1e)+Na	(33:1e)	(33:1e)		DG	diglyceride	GL	Glycerolipids
POS1465	-0.0265368	-0.950043	1.23275	627622	374173	510964	60067.5	99941.8	130046	0.191739	-2.38278	2.38278	0.0058338	PG(19:1_8:0)+H	PG(27:1)+H	(19:1_8:0)	(19:1)	(8:0)	PG	phosphatidylglycerol	GP	Glycerophospholipids(Phospholipids)
NEG27	-0.0261332	-0.999083	1.214	2.71063e+06	2.9992e+06	2.67826e+06	554854	523978	530062	0.191807	-2.38227	2.38227	2.50034e-05	CL(73:15)-2H	CL(73:15)-2H	(73:15)	(73:15)		CL	Cardiolipin	GP	Glycerophospholipids(Phospholipids)
POS115	-0.0285712	-0.89241	1.32725	720619	777874	678820	48174.9	182299	191526	0.193817	-2.36723	2.36723	0.000426613	Cer(d19:2_21:0+O)+H	Cer(d40:2+O)+H	(d19:2_21:0+O)	(d19:2)	(21:0+O)	Cer	Ceramides	SP	Sphingolipids
POS1179	-0.0261689	-0.982702	1.21566	257788	205806	217346	35344.6	40525.3	56457.5	0.19433	-2.36342	2.36342	0.00042266	PC(44:2)+H	PC(44:2)+H	(44:2)	(44:2)		PC	phosphatidylcholine	GP	Glycerophospholipids(Phospholipids)
POS2029	0.025906	0.997398	1.20344	48438.3	53418.6	48802.8	245897	285735	243373	5.14408	2.36291	2.36291	0.000113088	TG(44:6e)+NH4	TG(44:6e)+NH4	(44:6e)	(44:6e)		TG	triglyceride	GL	Glycerolipids
NEG436	0.0260048	0.991834	1.20803	11809	8479.08	10274.8	50787.7	57975.9	48032.5	5.13027	2.35904	2.35904	0.000174083	PA(30:1e)-H	PA(30:1e)-H	(30:1e)	(30:1e)		PA	phosphatidic acid	GP	Glycerophospholipids(Phospholipids)
POS2540	-0.0436787	-0.689806	2.02906	119329	128658	134450	55817.9	19576	475.591	0.198384	-2.33363	2.33363	0.00370566	WE(44:8)+H	WE(44:8)+H	(44:8)	(44:8)		WE	wax exters	FA	Fatty Acyls
POS2344	0.025503	0.98682	1.18472	22623.2	23548.7	29311.2	146400	130660	102437	5.02756	2.32986	2.32986	0.00147359	TG(19:1_18:2_20:4)+NH4	TG(57:7)+NH4	(19:1_18:2_20:4)	(19:1)	(18:2)	TG	triglyceride	GL	Glycerolipids
POS2358	0.0257442	0.989364	1.19593	129180	88615.6	98610.1	548325	483494	558820	5.02721	2.32976	2.32976	8.89689e-05	TG(18:1_18:1_22:1)+NH4	TG(58:3)+NH4	(18:1_18:1_22:1)	(18:1)	(18:1)	TG	triglyceride	GL	Glycerolipids
POS2389	0.0252907	0.976592	1.17486	22589.9	27188	16819.6	131846	99217	95621.6	4.90537	2.29436	2.29436	0.00189047	TG(18:3_20:4_22:6)+H	TG(60:13)+H	(18:3_20:4_22:6)	(18:3)	(20:4)	TG	triglyceride	GL	Glycerolipids
POS1799	0.0263326	0.949589	1.22326	15365.1	13819.9	33005.2	94495.9	105182	103251	4.871	2.28422	2.28422	0.000326249	TG(9:0_10:4_11:3)+Na	TG(30:7)+Na	(9:0_10:4_11:3)	(9:0)	(10:4)	TG	triglyceride	GL	Glycerolipids
POS2340	0.0250961	0.996096	1.16582	53269.6	42775.6	44904.9	216652	243645	224703	4.85987	2.28092	2.28092	3.01436e-05	TG(18:1_18:2_21:0)+NH4	TG(57:3)+NH4	(18:1_18:2_21:0)	(18:1)	(18:2)	TG	triglyceride	GL	Glycerolipids
POS1906	0.0255719	0.968412	1.18792	53426.6	58825.9	30368.1	233582	228119	228379	4.83857	2.27458	2.27458	3.35029e-05	TG(12:1e_6:0_18:2)+Na	TG(36:3e)+Na	(12:1e_6:0_18:2)	(12:1e)	(6:0)	TG	triglyceride	GL	Glycerolipids
POS643	0.0255341	0.968906	1.18617	53464.7	58226.2	30380.5	232513	225083	228771	4.83114	2.27236	2.27236	3.3622e-05	DG(18:1_18:2)+Na	DG(36:3)+Na	(18:1_18:2)	(18:1)	(18:2)	DG	diglyceride	GL	Glycerolipids
POS1112	-0.0248115	-0.99867	1.1526	1.60695e+06	1.53212e+06	1.55273e+06	337523	337516	304434	0.208763	-2.26007	2.26007	9.79901e-07	PC(28:1_11:1)+H	PC(39:2)+H	(28:1_11:1)	(28:1)	(11:1)	PC	phosphatidylcholine	GP	Glycerophospholipids(Phospholipids)
NEG325	0.0247939	0.999725	1.15178	5739.78	6011.36	5819.32	28134.1	28347.8	27642.1	4.78781	2.25937	2.25937	6.22546e-08	Hex1Cer(t40:0+O)+HCOO	Hex1Cer(t40:0+O)+HCOO	(t40:0+O)	(t40:0+O)		Hex1Cer	Hexosyl ceramide	SP	Sphingolipids
POS1400	-0.0247931	-0.998757	1.15174	1.59663e+06	1.53107e+06	1.54366e+06	336584	335837	303935	0.209008	-2.25837	2.25837	7.01457e-07	PE(32:1_10:1)+H	PE(42:2)+H	(32:1_10:1)	(32:1)	(10:1)	PE	phosphatidylethanolamine	GP	Glycerophospholipids(Phospholipids)
POS1485	-0.0246473	-0.993214	1.14497	144886	189028	140880	33381.3	32024.9	33909	0.209175	-2.25722	2.25722	0.00125759	PG(36:0)+NH4	PG(36:0)+NH4	(36:0)	(36:0)		PG	phosphatidylglycerol	GP	Glycerophospholipids(Phospholipids)
POS2380	0.0259065	0.93529	1.20347	12980.1	34851.4	28077.6	120682	108347	132855	4.76733	2.25318	2.25318	0.000573689	TG(20:0_20:0_20:1)+NH4	TG(60:1)+NH4	(20:0_20:0_20:1)	(20:0)	(20:0)	TG	triglyceride	GL	Glycerolipids
POS1915	0.024027	0.962451	1.11615	103626	92171.9	93066.1	478926	296197	598040	4.75367	2.24904	2.24904	0.0146842	TG(4:0_11:1_22:0)+NH4	TG(37:1)+NH4	(4:0_11:1_22:0)	(4:0)	(11:1)	TG	triglyceride	GL	Glycerolipids
NEG13	-0.0246501	-0.998355	1.1451	189853	191466	213658	40265.3	42874.3	42088.5	0.210476	-2.24828	2.24828	3.48717e-05	CL(69:11)-2H	CL(69:11)-2H	(69:11)	(69:11)		CL	Cardiolipin	GP	Glycerophospholipids(Phospholipids)
POS2216	-0.0246811	-0.989729	1.14654	274494	234774	263066	59520.8	59662.1	44309.1	0.211686	-2.24	2.24	9.41386e-05	TG(53:8e)+Na	TG(53:8e)+Na	(53:8e)	(53:8e)		TG	triglyceride	GL	Glycerolipids
POS2398	0.02452	0.997836	1.13905	142829	155502	143654	721383	644862	716195	4.71157	2.23621	2.23621	2.59553e-05	TG(20:0e_18:1_22:5)+NH4	TG(60:6e)+NH4	(20:0e_18:1_22:5)	(20:0e)	(18:1)	TG	triglyceride	GL	Glycerolipids
POS1812	0.0241276	0.971109	1.12083	114051	135221	137822	415632	753740	654294	4.71117	2.23609	2.23609	0.00890682	TG(6:0_9:0_18:1)+NH4	TG(33:1)+NH4	(6:0_9:0_18:1)	(6:0)	(9:0)	TG	triglyceride	GL	Glycerolipids
POS2077	0.0269229	0.901064	1.25068	77451.7	18997	44617.3	240784	198545	223397	4.69798	2.23204	2.23204	0.00113818	TG(18:1_12:1_18:2)+NH4	TG(48:4)+NH4	(18:1_12:1_18:2)	(18:1)	(12:1)	TG	triglyceride	GL	Glycerolipids
POS1592	0.0253006	0.923812	1.17532	27819.8	35818.9	13527	102554	100209	159473	4.69427	2.2309	2.2309	0.00967471	PS(36:0)+H	PS(36:0)+H	(36:0)	(36:0)		PS	phosphatidylserine	GP	Glycerophospholipids(Phospholipids)
POS596	0.0252942	0.952115	1.17502	8367.92	14485.3	19431.5	58256.7	73355.2	66605	4.68767	2.22887	2.22887	0.000657728	DG(34:3)+H	DG(34:3)+H	(34:3)	(34:3)		DG	diglyceride	GL	Glycerolipids
POS312	-0.0242125	-0.99745	1.12477	1.26173e+06	1.34198e+06	1.15783e+06	262318	289323	262650	0.216479	-2.2077	2.2077	5.38851e-05	Cer(t18:0_22:6)+H	Cer(t40:6)+H	(t18:0_22:6)	(t18:0)	(22:6)	Cer	Ceramides	SP	Sphingolipids
POS1393	0.0242857	0.986847	1.12817	25896.9	17225.4	19182.3	101281	89034.8	94409.6	4.56988	2.19216	2.19216	7.3412e-05	PE(41:3e)+H	PE(41:3e)+H	(41:3e)	(41:3e)		PE	phosphatidylethanolamine	GP	Glycerophospholipids(Phospholipids)
POS2118	0.0240244	0.967388	1.11603	74541.7	105776	67109.9	480962	349452	300131	4.5692	2.19194	2.19194	0.0059746	TG(16:1_17:1_18:2)+NH4	TG(51:4)+NH4	(16:1_17:1_18:2)	(16:1)	(17:1)	TG	triglyceride	GL	Glycerolipids
POS2363	0.0240463	0.99509	1.11705	362786	437082	389307	1.98056e+06	1.72985e+06	1.72072e+06	4.56713	2.19129	2.19129	8.71976e-05	TG(18:0_18:1_22:4)+NH4	TG(58:5)+NH4	(18:0_18:1_22:4)	(18:0)	(18:1)	TG	triglyceride	GL	Glycerolipids
POS1844	0.023939	0.999181	1.11207	88459.5	94928.9	86876.1	408912	412804	403674	4.53404	2.1808	2.1808	9.95831e-08	TG(19:1_6:0_10:1)+NH4	TG(35:2)+NH4	(19:1_6:0_10:1)	(19:1)	(6:0)	TG	triglyceride	GL	Glycerolipids
POS88	-0.0240489	-0.975469	1.11717	262168	283153	363127	74506.1	76139.8	49747.8	0.220589	-2.18057	2.18057	0.00178437	Cer(d38:1+O)+H	Cer(d38:1+O)+H	(d38:1+O)	(d38:1+O)		Cer	Ceramides	SP	Sphingolipids
POS82	0.0245398	0.962714	1.13998	40994.4	26694	19722.1	117012	138216	139127	4.51154	2.17362	2.17362	0.000431894	Cer(d37:0+O)+Na	Cer(d37:0+O)+Na	(d37:0+O)	(d37:0+O)		Cer	Ceramides	SP	Sphingolipids
POS689	-0.0257572	-0.903465	1.19653	749797	845107	751339	71395	219381	229375	0.221695	-2.17335	2.17335	0.000532108	DG(37:3e)+NH4	DG(37:3e)+NH4	(37:3e)	(37:3e)		DG	diglyceride	GL	Glycerolipids
POS1900	-0.0235412	-0.966776	1.09359	180269	213451	119251	38463.1	31322.8	44229.4	0.222265	-2.16965	2.16965	0.00879346	TG(14:1e_10:4_11:3)+H	TG(35:8e)+H	(14:1e_10:4_11:3)	(14:1e)	(10:4)	TG	triglyceride	GL	Glycerolipids
POS1585	0.0237051	0.998599	1.1012	171657	185163	173420	770297	767844	833160	4.47213	2.16096	2.16096	9.45879e-06	PS(34:1)+H	PS(34:1)+H	(34:1)	(34:1)		PS	phosphatidylserine	GP	Glycerophospholipids(Phospholipids)
POS1859	0.0240821	0.964114	1.11871	19645.2	37368.7	29097.7	111551	123333	149724	4.46639	2.15911	2.15911	0.00130576	TG(15:0_6:0_14:4)+NH4	TG(35:4)+NH4	(15:0_6:0_14:4)	(15:0)	(6:0)	TG	triglyceride	GL	Glycerolipids
POS2057	-0.0299603	-0.748711	1.39178	101248	127996	61674.2	2772.34	30471	32005.2	0.224285	-2.1566	2.1566	0.0248471	TG(18:1_14:2_14:4)+NH4	TG(46:7)+NH4	(18:1_14:2_14:4)	(18:1)	(14:2)	TG	triglyceride	GL	Glycerolipids
POS1113	-0.0235591	-0.994011	1.09442	1.58912e+06	1.3766e+06	1.60028e+06	316814	384219	329989	0.225804	-2.14686	2.14686	9.91324e-05	PC(39:2e)+H	PC(39:2e)+H	(39:2e)	(39:2e)		PC	phosphatidylcholine	GP	Glycerophospholipids(Phospholipids)
POS1828	0.0236443	0.986019	1.09837	104399	121891	82194.9	461799	415888	482382	4.40887	2.14041	2.14041	0.000103787	TG(16:2e_6:0_11:2)+H	TG(33:4e)+H	(16:2e_6:0_11:2)	(16:2e)	(6:0)	TG	triglyceride	GL	Glycerolipids
POS2388	0.0234221	0.999679	1.08805	333154	334946	326108	1.43558e+06	1.51197e+06	1.41832e+06	4.39129	2.13465	2.13465	2.61234e-06	TG(18:2_20:4_22:6)+NH4	TG(60:12)+NH4	(18:2_20:4_22:6)	(18:2)	(20:4)	TG	triglyceride	GL	Glycerolipids
POS1856	0.0235188	0.988798	1.09255	48014.2	56852.3	38901	207729	210283	209976	4.36808	2.127	2.127	6.64057e-06	TG(16:2e_9:0_10:1)+H	TG(35:3e)+H	(16:2e_9:0_10:1)	(16:2e)	(9:0)	TG	triglyceride	GL	Glycerolipids
POS412	-0.0303652	-0.806183	1.41059	814195	1.15435e+06	1.07264e+06	513778	45398.8	140198	0.229969	-2.12049	2.12049	0.0113595	DG(4:0_11:1)+NH4	DG(15:1)+NH4	(4:0_11:1)	(4:0)	(11:1)	DG	diglyceride	GL	Glycerolipids
POS1154	-0.0229099	-0.978393	1.06426	334768	228908	353716	69594.7	78457.3	64284.8	0.231457	-2.11118	2.11118	0.00383959	PC(29:0_12:2)+H	PC(41:2)+H	(29:0_12:2)	(29:0)	(12:2)	PC	phosphatidylcholine	GP	Glycerophospholipids(Phospholipids)
POS396	-0.0232291	-0.979617	1.07909	47315.5	60929.9	53403.8	10088.2	11784.7	15908.8	0.233727	-2.09711	2.09711	0.000657555	ChE(26:5)+H	ChE(26:5)+H	(26:5)	(26:5)		ChE	Cholesterol Ester	ST	Serol lipids
POS552	-0.0325797	-0.721931	1.51346	184537	233247	265067	79028	4044.37	76912.6	0.234289	-2.09364	2.09364	0.00685623	DG(33:0e)+Na	DG(33:0e)+Na	(33:0e)	(33:0e)		DG	diglyceride	GL	Glycerolipids
NEG593	-0.112609	-0.574202	5.23115	71663.2	64176.1	58464	44305.6	1235.01	0.0025554	0.234379	-2.09308	2.09308	0.0301403	PE(24:0e)-H	PE(24:0e)-H	(24:0e)	(24:0e)		PE	phosphatidylethanolamine	GP	Glycerophospholipids(Phospholipids)
POS754	0.0229631	0.996738	1.06673	189848	158384	159499	717111	705123	735207	4.24917	2.08718	2.08718	2.18122e-06	DG(22:6_22:6)+NH4	DG(44:12)+NH4	(22:6_22:6)	(22:6)	(22:6)	DG	diglyceride	GL	Glycerolipids
POS655	0.02306	0.984777	1.07123	74669.3	47502.2	58054.1	257127	258235	244127	4.2141	2.07522	2.07522	2.93289e-05	DG(16:0_20:4)+NH4	DG(36:4)+NH4	(16:0_20:4)	(16:0)	(20:4)	DG	diglyceride	GL	Glycerolipids
POS1825	0.0240344	0.913027	1.1165	95310.9	252673	250649	935239	701299	883399	4.20949	2.07364	2.07364	0.00189616	TG(4:0_11:1_18:3)+H	TG(33:4)+H	(4:0_11:1_18:3)	(4:0)	(11:1)	TG	triglyceride	GL	Glycerolipids
POS2390	0.0226997	0.999898	1.05449	50660.1	51458.2	51446.5	216158	216257	211775	4.19491	2.06864	2.06864	4.25761e-08	TG(18:1_18:1_24:0)+NH4	TG(60:2)+NH4	(18:1_18:1_24:0)	(18:1)	(18:1)	TG	triglyceride	GL	Glycerolipids
POS91	0.0230196	0.942666	1.06936	187256	391786	250634	1.30865e+06	869948	1.28012e+06	4.16876	2.05962	2.05962	0.00471798	Cer(d24:2_14:0+O)+H	Cer(d38:2+O)+H	(d24:2_14:0+O)	(d24:2)	(14:0+O)	Cer	Ceramides	SP	Sphingolipids
POS770	0.0224388	0.894889	1.04237	32983.5	80962.8	57605.3	187696	165976	350838	4.10669	2.03798	2.03798	0.0414377	Hex1Cer(d38:5)+H-H2O	Hex1Cer(d38:5)+H-H2O	(d38:5)	(d38:5)		Hex1Cer	Hexosyl ceramide	SP	Sphingolipids
POS1498	-0.0225873	-0.955209	1.04927	159892	249549	190976	59147.4	54006.9	33080.9	0.243556	-2.03767	2.03767	0.00528636	PG(38:2)+NH4	PG(38:2)+NH4	(38:2)	(38:2)		PG	phosphatidylglycerol	GP	Glycerophospholipids(Phospholipids)
POS2401	0.0223938	0.995038	1.04028	439424	550948	501066	1.96655e+06	2.06871e+06	2.08018e+06	4.10037	2.03575	2.03575	5.8061e-06	TG(20:1_18:1_22:6)+NH4	TG(60:8)+NH4	(20:1_18:1_22:6)	(20:1)	(18:1)	TG	triglyceride	GL	Glycerolipids
POS776	-0.0223482	-0.994377	1.03817	232718	225883	195840	56202.8	47339.1	56141.1	0.243999	-2.03505	2.03505	0.000147168	Hex1Cer(m19:0_21:2)+H	Hex1Cer(m40:2)+H	(m19:0_21:2)	(m19:0)	(21:2)	Hex1Cer	Hexosyl ceramide	SP	Sphingolipids
POS511	-0.0224277	-0.987284	1.04186	132666	146317	156835	35677.2	41476	29288	0.244233	-2.03367	2.03367	0.000150232	DG(26:5)+H	DG(26:5)+H	(26:5)	(26:5)		DG	diglyceride	GL	Glycerolipids
NEG315	-0.022488	-0.978244	1.04466	70508.2	69181	75538.9	14659.4	23039.2	15307.3	0.246278	-2.02164	2.02164	8.27566e-05	Hex1Cer(d42:2)+HCOO	Hex1Cer(d42:2)+HCOO	(d42:2)	(d42:2)		Hex1Cer	Hexosyl ceramide	SP	Sphingolipids
POS1402	-0.0221818	-0.999159	1.03044	322941	319363	322681	80930.9	81619.8	75253.3	0.246433	-2.02073	2.02073	5.0562e-08	PE(28:1_14:1)+H	PE(42:2)+H	(28:1_14:1)	(28:1)	(14:1)	PE	phosphatidylethanolamine	GP	Glycerophospholipids(Phospholipids)
POS704	0.0219493	0.982284	1.01963	148973	223976	172369	748931	761106	647728	3.95689	1.98437	1.98437	0.000219277	DG(18:0_20:4)+NH4	DG(38:4)+NH4	(18:0_20:4)	(18:0)	(20:4)	DG	diglyceride	GL	Glycerolipids
POS2125	-0.0217072	-0.997089	1.00839	822088	818255	789102	199185	191341	227981	0.254588	-1.97377	1.97377	2.43331e-06	TG(20:4e_13:0_18:2)+Na	TG(51:6e)+Na	(20:4e_13:0_18:2)	(20:4e)	(13:0)	TG	triglyceride	GL	Glycerolipids
NEG786	0.0247941	0.817405	1.15179	10138.8	64111.5	19973.7	114806	94884.2	133253	3.63966	1.8638	1.8638	0.014205	PIP(40:5e)-H	PIP(40:5e)-H	(40:5e)	(40:5e)		PIP	phosphatidylinositol(4)phosphate	GP	Glycerophospholipids(Phospholipids)
POS1922	-0.0216577	-0.899028	1.00609	318699	220672	225671	48942.8	117398	45021.1	0.276274	-1.85583	1.85583	0.00958596	TG(19:0_6:0_12:3)+NH4	TG(37:3)+NH4	(19:0_6:0_12:3)	(19:0)	(6:0)	TG	triglyceride	GL	Glycerolipids
NEG41	-0.0307307	-0.673644	1.42757	1.42427e+06	2.00163e+06	1.2642e+06	619018	26680.2	670423	0.280618	-1.83332	1.83332	0.0209902	CL(75:17)-2H	CL(75:17)-2H	(75:17)	(75:17)		CL	Cardiolipin	GP	Glycerophospholipids(Phospholipids)
POS529	-0.0233981	-0.796548	1.08694	2.01883e+06	1.67079e+06	1.24108e+06	651413	123955	625993	0.284212	-1.81496	1.81496	0.0141782	DG(31:3e)+Na	DG(31:3e)+Na	(31:3e)	(31:3e)		DG	diglyceride	GL	Glycerolipids
NEG180	-0.0238503	-0.786766	1.10795	209618	207721	209128	26829.2	24576.6	151773	0.324325	-1.62449	1.62449	0.0283879	Cer(d18:1_26:0)+HCOO	Cer(d44:1)+HCOO	(d18:1_26:0)	(d18:1)	(26:0)	Cer	Ceramides	SP	Sphingolipids
POS2104	0.0276385	0.612158	1.28392	179586	6036.53	178179	288947	335921	362724	2.71464	1.44076	1.44076	0.0277874	TG(26:0_6:0_19:0)+Na	TG(51:0)+Na	(26:0_6:0_19:0)	(26:0)	(6:0)	TG	triglyceride	GL	Glycerolipids
